# Supplementary material for: Differential distribution and enrichment of non-coding RNAs in exosomes from normal and Cancer-associated fibroblasts in colorectal cancer
Source: Mol Cancer. 2018 Aug 3;17:114. doi: 10.1186/s12943-018-0863-4 (PMC6091058; doi:10.1186/s12943-018-0863-4)
Supplement: Supplementary file 7 — Mini web site presenting a dynamic venn diagram intersecting the relationships of significance from the assayed ncRNAs in the differential expression analyses performed between NF- and CAF- exosomes versus their respective cellular environments (i.e. NF-CELL versus NF-EXO and CAF-CELL versus CAF-EXO). Clicking on any intersected number, the web site opens a dialog summarizing the ncRNAs species that correspond to the intersection. (ZIP 362 kb) [file 12943_2018_863_MOESM7_ESM.zip › Additional File 7/data/template.css]

body{
	padding: 0px;
	padding-left: 90px;
	margin: 0px;
}

a{
	text-decoration: none !important;
}
a:hover{
	text-decoration: none;
}

#main{
	width: 1276px;
	margin: auto;
}

#cabecera, #contenido, #menu{
	width: 1277px;
	padding: 10px;
}

#cabecera{
	height: 65px;
	background: #335555;
	color: #eee;
	padding-left: 20px;
}

#menu{
	width: 1280px;
	height: 58px;
	padding-left: 0px;
	padding-right: 0px;
	padding-top: 2px;
}

#contenido{
	min-height: 500px;
	line-height: 23px;
}

/*ELEMENTOS*/
#cabecera a{
	color: #eee;
}

#cabecera h3{
	margin-top: 10px !important;
}

#menu a{
	font-size: 14px;
	padding: 10px;
	background: #5b5b5b;
	color: #eee;
	margin-right: 5px;
	padding-left: 5px;
	padding-right: 5px;
	width: 179px;
	float: left;
	text-align: center;
	border-bottom: 1px solid black;
}
.div-menu-element{
	float: left;
	width: 182px;
}

#menu li, #menu ul{
	list-style: none;
	padding: 0px;
	margin: 0px;
}

#menu ul{
	top: 42px;
	background: none;
	-webkit-box-shadow: none;
	box-shadow: none;
	border: none;
}

#menu li:hover>a{
	background: #777;
}

.btn-primary{
	background: #333;
	border: 1px solid lightgrey;
}

.btn-primary:hover{
	background: #333;
	border: 1px solid lightgrey;
}

input[type=text], input[type=text]:hover, input[type=text]:active, select{
	height: 20px;
	padding: 0px;
	border-radius: 0px;
	width: 85px;
	color: black !important;
	background: transparent !important;
	border: none;
	border: 1px solid grey !important;
	border-radius: 3px;
	box-shadow: none !important;
	-webkit-user-select: auto !important;
}
select{
	padding: 0px;
	margin: 0px;
}
input{
	background: #666 !important;
}
.input-and-go{
	float: left;
	margin-right: 5px;
	height: 36px;
}

#error{
	color: #ddd;
	line-height: 16px;
	background: #555;
	border: 1px solid darkred;
	border-radius: 6px;
	margin-top: 50px;
	padding: 15px;
}
select.btn-mini {
    height: 20px;
    line-height: 14px;
	padding: 0px;
}

.venntooltip {
	position: absolute;
	text-align: center;
	width: 128px;
	height: 20px;
	background: #333;
	color: #ddd;
	padding: 2px;
	border: 0px;
	border-radius: 8px;
	opacity: 0;
	padding-top: 0px;
}

.mostrable hr{
	margin-top: 5px;
	margin-bottom: 5px;
	border: 0px;
	border-top: 1px solid #aaa;
}

#ruta-ocultar{
    display:none;
}
form{
    display:none;
}
.mostrable{
	margin-left: 100px !important;
}
#archivo_1, #archivo_2, #archivo_3, #archivo_4{
width: 200px !important;
}
