# Supplementary material for: Differential distribution and enrichment of non-coding RNAs in exosomes from normal and Cancer-associated fibroblasts in colorectal cancer
Source: Mol Cancer. 2018 Aug 3;17:114. doi: 10.1186/s12943-018-0863-4 (PMC6091058; doi:10.1186/s12943-018-0863-4)
Supplement: Supplementary file 8 — Mini web site presenting a dynamic venn diagram showing the relationships between the results cellular or exosomal over represented in the two analyses performed between NF- and CAF- exosomes. Clicking on any intersected number, the web site opens a dialog summarizing the ncRNAs species that correspond to the intersection. (ZIP 354 kb) [file 12943_2018_863_MOESM8_ESM.zip]

Archive with 11 entries (10 files):
- Additional File 8/.DS_Store
- Additional File 8/data/
- Additional File 8/data/bootstrap.css
- Additional File 8/data/bootstrap.min.js
- Additional File 8/data/jquery.min.js
- Additional File 8/data/template.css
- Additional File 8/data/venn2.png
- Additional File 8/data/venn3.png
- Additional File 8/data/venn4.png
- Additional File 8/data/venn5.png
- Additional File 8/venn.html
