# Supplementary material for: Differential distribution and enrichment of non-coding RNAs in exosomes from normal and Cancer-associated fibroblasts in colorectal cancer
Source: Mol Cancer. 2018 Aug 3;17:114. doi: 10.1186/s12943-018-0863-4 (PMC6091058; doi:10.1186/s12943-018-0863-4)
Supplement: Supplementary file 9 — Excel file with two documents summarizing the results obtained from the differential expression NF-CELL versus CAF-CELL analyses for differentially expressed lncRNAs and sncRNAs. (XLSX 10 kb) [file 12943_2018_863_MOESM9_ESM.xlsx]

## Sheet: lncRNAs_diff
lncRNA	logFC	logCPM	PValue	FDR	name
Grc38_ENST00000447950|lincRNA	-3.52379	3.7067	2.74e-05	0.0337093	EPTPRD-AS1
Grc38_ENST00000430766|lincRNA	-3.25636	3.58298	4.04e-05	0.0337093	EPTPRD-AS1

## Sheet: sncRNAs diff
sncRNA	logFC	logCPM	PValue	FDR	name
Grc38_ENST00000459491|snRNA	-6.28206	3.37738	1.4e-05	0.0238986	RNU7-130P
Grc38_ENST00000583472|miRNA	-5.70454	2.95911	3.1e-05	0.0238986	hsa-mir-3935
piRNA|DQ578315	-7.15006	2.12699	4.07e-05	0.0238986	piR-46427
Grc38_ENST00000584820|miRNA	-4.71533	3.07426	0.000116149	0.0492155	hsa-mir-7853
mirBASE_sha-miR-21	1.7236	13.0581	0.000139737	0.0492155	miR-21
