# Supplementary material for: Differential distribution and enrichment of non-coding RNAs in exosomes from normal and Cancer-associated fibroblasts in colorectal cancer
Source: Mol Cancer. 2018 Aug 3;17:114. doi: 10.1186/s12943-018-0863-4 (PMC6091058; doi:10.1186/s12943-018-0863-4)
Supplement: Supplementary file 10 — Excel document with two documents summarizing the results for the significant lncRNAs in the differential expression analysis between NF-EXO and CAF-EXO samples and target predictions for those significant in CAF-EXO samples (positive logFCs). (XLS 40 kb) [file 12943_2018_863_MOESM10_ESM.xls]

## Sheet: lncRNAs and Targets
DE result	lncRNA	logFC	logCPM	PValue	FDR	name	Number of Targt Genes	Target Genes	Number of Target gene isoforms	Target gene isoforms	Number of GOs for target Gene	GOs for target Gene	Number of paths for target Gene
NF-EXO > CAF-EXO	Grc38_ENST00000457339|lincRNA	9.27098	5.67931	5.35e-06	0.00892576	LINC00326	7	PPP2R1B,GRIN2A,UCA1,GLOD4,HNRNPH1,ILK,POLG	7	PPP2R1B-011,GRIN2A-012,UCA1.1-201,GLOD4-203,HNRNPH1-201,ILK-202,POLG-022	58	ion transmembrane transport,mRNA splicing, via spliceosome,DNA binding,protein complex,response to drug,response to wounding,plasma membrane,gene expression,neuronal postsynaptic density,zinc ion binding,mitochondrion,sensory perception of pain,protein kinase binding,nerve development,RNA processing,protein phosphorylation,protein binding,endoplasmic reticulum,dopamine metabolic process,catalytic…	35	Neuroactive ligand-receptor interaction,Neuronal System,Systemic lupus erythematosus,Calcium signaling pathway,Alzheimer's disease,Glutamatergic synapse,Long-term potentiation,Amyotrophic lateral sclerosis (ALS),Gene Expression,PPAR signaling pathway,Bacterial invasion of epithelial cells,Cell-Cell communication,Focal adhesion,Endometrial cancer,Metabolic pathways,Hemostasis,Signal Transduction,C…
NF-EXO > CAF-EXO	Grc38_ENST00000575766|processed_transcript	2.03735	10.0755	4.73e-05	0.0394267	WEE2-AS1	18	EPCAM,DAB2,PMS2,VOPP1,TPD52,UCA1,CREBBP,FASN,ILK,SLC12A5,DEC1,MAP3K8,TCF7L2,CASC2,ORAOV1,NEMF,CRNDE,MAP2K4	25	EPCAM-004,DAB2-007,DAB2-008,PMS2-004,VOPP1-001,TPD52-001,UCA1.1-201,CREBBP-022,FASN-009,ILK-202,SLC12A5-029,DEC1-201,MAP3K8-006,TCF7L2-021,CASC2-003,CASC2-006,ORAOV1-007,NEMF-004,CRNDE-003,MAP2K4-001,MAP2K4-011,MAP2K4-012,MAP2K4-013,MAP2K4-014,MAP2K4-015	157	Wnt signaling pathway,positive regulation of proteasomal ubiquitin-dependent protein catabolic process,protein complex,integrin-mediated signaling pathway,focal adhesion,negative regulation of protein localization to plasma membrane,mitogen-activated protein kinase kinase kinase binding,myristoyl-[acyl-carrier-protein] hydrolase activity,cytoplasm,apical plasma membrane,cell proliferation,negativ…	50	PPAR signaling pathway,Bacterial invasion of epithelial cells,Cell-Cell communication,Focal adhesion,Endometrial cancer,Immune System,MAPK signaling pathway,T cell receptor signaling pathway,Toll-like receptor signaling pathway,Melanogenesis,Gene Expression,Signal Transduction,Cell Cycle,Disease,Metabolism,Jak-STAT signaling pathway,Developmental Biology,Pathways in cancer,Cellular responses to s…

## Sheet: Predictions
Query	Length_Query	Target Transcript ID	Target gene ID	Gene isoform	Gene	Gene Type	Length_Target	dG	ndG	Start_Position_Query	End_Position_Query	Start_Position_Target	End_Position_Target	entrez target gene	Target gene description
Grc38_ENST00000575766|processed_transcript	531	ENST00000474691.1	ENSG00000119888.10	EPCAM-004	EPCAM	retained_intron	714	-18.27	-0.4249	1	47	668	714	4072	epithelial cell adhesion molecule
Grc38_ENST00000575766|processed_transcript	531	ENST00000515700.5	ENSG00000153071.14	DAB2-007	DAB2	protein_coding	651	-20.43	-0.2761	1	101	551	651	1601	Dab, mitogen-responsive phosphoprotein, homolog 2 (Drosophila)
Grc38_ENST00000575766|processed_transcript	531	ENST00000502388.1	ENSG00000153071.14	DAB2-008	DAB2	retained_intron	556	-20.43	-0.2761	1	84	473	556	1601	Dab, mitogen-responsive phosphoprotein, homolog 2 (Drosophila)
Grc38_ENST00000575766|processed_transcript	531	ENST00000469652.1	ENSG00000122512.14	PMS2-004	PMS2	processed_transcript	93	-10.41	-0.2041	1	83	11	93	5395	PMS2 postmeiotic segregation increased 2 (S. cerevisiae)
Grc38_ENST00000575766|processed_transcript	531	ENST00000285279.9	ENSG00000154978.12	VOPP1-001	VOPP1	protein_coding	2962	-37.35	-0.2612	1	160	2803	2962	81552	vesicular, overexpressed in cancer, prosurvival protein 1
Grc38_ENST00000575766|processed_transcript	531	ENST00000518937.5	ENSG00000076554.15	TPD52-001	TPD52	protein_coding	2856	-26.78	-0.3571	1	84	2773	2856	7163	tumor protein D52
Grc38_ENST00000575766|processed_transcript	531	ENST00000620952.1	ENSG00000273782.1	UCA1.1-201	UCA1	misc_RNA	75	-8.64	-0.432	1	29	47	75
Grc38_ENST00000575766|processed_transcript	531	ENST00000637492.1	ENSG00000005339.14	CREBBP-022	CREBBP	protein_coding	100	-12.63	-0.2141	8	107	1	100	1387	CREB binding protein
Grc38_ENST00000575766|processed_transcript	531	ENST00000637026.1	ENSG00000169710.8	FASN-009	FASN	protein_coding	100	-14.29	-0.2507	104	203	1	100	2194	fatty acid synthase
Grc38_ENST00000575766|processed_transcript	531	ENST00000627400.1	ENSG00000166333.13	ILK-202	ILK	protein_coding	111	-13.49	-0.2453	1	79	33	111	3611	integrin-linked kinase
Grc38_ENST00000575766|processed_transcript	531	ENST00000637437.1	ENSG00000124140.13	SLC12A5-029	SLC12A5	protein_coding	100	-11.88	-0.22	1	90	11	100	57468	solute carrier family 12 (potassium/chloride transporter), member 5
Grc38_ENST00000575766|processed_transcript	531	ENST00000614246.1	ENSG00000173077.14	DEC1-201	DEC1	protein_coding	210	-14.17	-0.2214	1	80	131	210
Grc38_ENST00000575766|processed_transcript	531	ENST00000375322.2	ENSG00000107968.9	MAP3K8-006	MAP3K8	protein_coding	932	-21.62	-0.204	1	145	788	932	1326	mitogen-activated protein kinase kinase kinase 8
Grc38_ENST00000575766|processed_transcript	531	ENST00000369389.6	ENSG00000148737.16	TCF7L2-021	TCF7L2	protein_coding	691	-33.19	-0.2228	1	154	538	691	6934	transcription factor 7-like 2 (T-cell specific, HMG-box)
Grc38_ENST00000575766|processed_transcript	531	ENST00000426021.5	ENSG00000177640.15	CASC2-003	CASC2	antisense	3232	-20.08	-0.4781	1	54	3179	3232
Grc38_ENST00000575766|processed_transcript	531	ENST00000454857.5	ENSG00000177640.15	CASC2-006	CASC2	antisense	720	-15.86	-0.2266	1	116	605	720
Grc38_ENST00000575766|processed_transcript	531	ENST00000543562.1	ENSG00000149716.12	ORAOV1-007	ORAOV1	nonsense_mediated_decay	444	-21.55	-0.2014	1	123	322	444
Grc38_ENST00000575766|processed_transcript	531	ENST00000556672.1	ENSG00000165525.17	NEMF-004	NEMF	protein_coding	590	-14.01	-0.3184	1	89	502	590
Grc38_ENST00000575766|processed_transcript	531	ENST00000502066.6	ENSG00000245694.9	CRNDE-003	CRNDE	lincRNA	659	-15.77	-1.1264	1	18	642	659
Grc38_ENST00000575766|processed_transcript	531	ENST00000353533.9	ENSG00000065559.14	MAP2K4-001	MAP2K4	protein_coding	3826	-22.68	-0.21	1	116	3711	3826	6416	mitogen-activated protein kinase kinase 4
Grc38_ENST00000575766|processed_transcript	531	ENST00000602811.5	ENSG00000065559.14	MAP2K4-011	MAP2K4	nonsense_mediated_decay	1136	-20.86	-0.2129	1	123	1014	1136	6416	mitogen-activated protein kinase kinase 4
Grc38_ENST00000575766|processed_transcript	531	ENST00000602375.5	ENSG00000065559.14	MAP2K4-012	MAP2K4	nonsense_mediated_decay	1064	-20.86	-0.2129	1	123	942	1064	6416	mitogen-activated protein kinase kinase 4
Grc38_ENST00000575766|processed_transcript	531	ENST00000602305.5	ENSG00000065559.14	MAP2K4-013	MAP2K4	nonsense_mediated_decay	961	-20.86	-0.2129	1	123	839	961	6416	mitogen-activated protein kinase kinase 4
Grc38_ENST00000575766|processed_transcript	531	ENST00000602686.5	ENSG00000065559.14	MAP2K4-014	MAP2K4	nonsense_mediated_decay	977	-20.86	-0.2129	1	106	872	977	6416	mitogen-activated protein kinase kinase 4
Grc38_ENST00000575766|processed_transcript	531	ENST00000602537.5	ENSG00000065559.14	MAP2K4-015	MAP2K4	nonsense_mediated_decay	948	-20.86	-0.2129	1	106	843	948	6416	mitogen-activated protein kinase kinase 4
Grc38_ENST00000457339|lincRNA	2515	ENST00000526287.1	ENSG00000137713.15	PPP2R1B-011	PPP2R1B	processed_transcript	101	-15.25	-0.2877	1916	2016	1	101	5519	protein phosphatase 2, regulatory subunit A, beta
Grc38_ENST00000457339|lincRNA	2515	ENST00000636406.1	ENSG00000183454.16	GRIN2A-012	GRIN2A	protein_coding	100	-13.66	-0.207	112	211	1	100	2903	glutamate receptor, ionotropic, N-methyl D-aspartate 2A
Grc38_ENST00000457339|lincRNA	2515	ENST00000620952.1	ENSG00000273782.1	UCA1.1-201	UCA1	misc_RNA	75	-13.58	-0.2027	510	584	1	75
Grc38_ENST00000457339|lincRNA	2515	ENST00000628529.2	ENSG00000167699.13	GLOD4-203	GLOD4	protein_coding	111	-12.59	-0.2064	549	659	1	111	51031	glyoxalase domain containing 4
Grc38_ENST00000457339|lincRNA	2515	ENST00000630639.1	ENSG00000169045.17	HNRNPH1-201	HNRNPH1	protein_coding	123	-15.1	-0.2068	534	656	1	123	3187	heterogeneous nuclear ribonucleoprotein H1 (H)
Grc38_ENST00000457339|lincRNA	2515	ENST00000627400.1	ENSG00000166333.13	ILK-202	ILK	protein_coding	111	-12.83	-0.2421	476	586	1	111	3611	integrin-linked kinase
Grc38_ENST00000457339|lincRNA	2515	ENST00000637307.1	ENSG00000140521.12	POLG-022	POLG	protein_coding	100	-16.55	-0.2069	28	127	1	100	5428	polymerase (DNA directed), gamma
