# Supplementary material for: Differential distribution and enrichment of non-coding RNAs in exosomes from normal and Cancer-associated fibroblasts in colorectal cancer
Source: Mol Cancer. 2018 Aug 3;17:114. doi: 10.1186/s12943-018-0863-4 (PMC6091058; doi:10.1186/s12943-018-0863-4)
Supplement: Supplementary file 12 — Excel document with two documents summarizing the results for the significant sncRNAs in the differential expression analysis between NF-EXO and CA-FEXO samples and target predictions for those significant in CAF-EXO samples (positive logFCs). (XLSX 292 kb) [file 12943_2018_863_MOESM12_ESM.xlsx]

## Sheet: sncRNAs and Targets
Family	DE result	sncRNA	logFC	logCPM	PValue	FDR	Name	Number of Targt Genes	Target Genes	Number of Target gene isoforms	Target gene isoforms	Number of GOs for target Gene	GOs for target Gene	Number of paths for target Gene	Paths for target Gene
	NF-EXO > CAF-EXO	Grc38_ENST00000362173|miRNA	-2.91305	3.83328	0.00110614	0.0423461	hsa-mir-335
	NF-EXO > CAF-EXO	Grc38_ENST00000362218|miRNA	-1.99434	6.22574	0.00079386	0.0325599	hsa-mir-379
	NF-EXO > CAF-EXO	Grc38_ENST00000362291|miRNA	-1.95544	6.18165	0.000133119	0.00937691	hsa-mir-126
	NF-EXO > CAF-EXO	Grc38_ENST00000384889|miRNA	-1.84692	6.80265	0.00041486	0.0228303	hsa-mir-224
	NF-EXO > CAF-EXO	Grc38_ENST00000365699|miRNA	-1.82146	6.81149	0.00113615	0.0425695	hsa-mir-146b
	NF-EXO > CAF-EXO	Grc38_ENST00000362251|miRNA	-1.66634	6.3583	0.000470443	0.0251045	hsa-mir-26b
	NF-EXO > CAF-EXO	Grc38_ENST00000606724|miRNA	-1.64208	5.77422	0.00141951	0.0499953	hsa-mir-98
	NF-EXO > CAF-EXO	Grc38_ENST00000385009|miRNA	-1.57529	6.18009	0.000896732	0.0358897	hsa-mir-487a
Family 4	CAF-EXO > NF-EXO	Grc38_ENST00000384446|snRNA	1.53118	5.85282	0.000601574	0.0278782	RNU1-67P	6	EPDR1;CSF1;CSF1R;AXIN2;FGFR4;STARD10	12	EPDR1-001;EPDR1-004;CSF1-001;CSF1R-003;AXIN2-004;AXIN2-001;AXIN2-202;FGFR4-001;FGFR4-010;FGFR4-009;FGFR4-011;STARD10-017	5	bile acid secretion;cell-matrix adhesion;endosome;ossification;positive regulation of chemokine secretion;regulation of transcription, DNA-templated	3	Cytokine-cytokine receptor interaction;Pathways in cancer;Signal Transduction
Family 3	CAF-EXO > NF-EXO	Grc38_ENST00000621427|miRNA	1.61337	9.48557	0.00109516	0.0423461	AL353644.1	65	EPDR1;CSF1;RAD54L;DPH1;PTK7;RHBDF2;RAD51D;HIP1;HRAS;TPD52;WNK2;TPO;SMAD2;RASSF1;C2orf40;FH;MDM2;MSH6;CSF1R;ERBB2;TCF7L2;RSPO2;DAB2;CASC15;ST13;ESR1;MAP2K4;PALLD;EP300;BRCA1;CTTN;BAX;TSG101;NAMPT;QKI;CSF3;BCAR3;KLF6;CD82;CUX1;SRC;CHRNA3;AKT1;AXIN2;FBXW7;NFXL1;MUTYH;ATM;HMMR;HULC;PALB2;RNF43;MAX;NEMF;POLD1;EPCAM;FGFR4;NCOA3;MSH2;ATR;XRCC3;PTPRK;EIF4G1;STARD10;VGLL3	186	EPDR1-001;EPDR1-004;CSF1-008;CSF1-001;CSF1-005;CSF1-002;CSF1-004;RAD54L-201;RAD54L-001;RAD54L-006;RAD54L-004;RAD54L-008;RAD54L-009;PTK7-013;DPH1-001;DPH1-002;DPH1-007;DPH1-011;DPH1-015;CSF1-003;RHBDF2-018;DPH1-013;DPH1-018;RAD51D-003;RAD51D-008;HIP1-005;TPD52-003;WNK2-006;HRAS-010;TPO-009;SMAD2-007;RASSF1-011;RASSF1-010;RASSF1-009;C2orf40-001;FH-001;MSH6-005;HIP1-007;MDM2-010;CSF1R-201;CSF1R-003;…	57	ATP binding;DNA binding;DNA damage checkpoint;G1 to G0 transition;I-SMAD binding;RNA polymerase II core promoter proximal region sequence-specific DNA binding;V(D)J recombination;Wnt signaling pathway;Z disc;actin cytoskeleton reorganization;base-excision repair;beta-catenin binding;bile acid secretion;cell junction;cell proliferation;cell-matrix adhesion;cellular protein metabolic process;cellul…	22	Cell Cycle;Cytokine-cytokine receptor interaction;DNA Repair;Developmental Biology;Disease;Endocytosis;Gene Expression;Hemostasis;Homologous recombination;Huntington's disease;Jak-STAT signaling pathway;Melanogenesis;Membrane Trafficking;Metabolic pathways;Neuroactive ligand-receptor interaction;Pathogenic Escherichia coli infection;Pathways in cancer;Protein processing in endoplasmic reticulum;R…
	CAF-EXO > NF-EXO	mirBASE_bta-miR-2889_MIMAT0013847_Bos_taTrTs_miR-2889	1.68935	8.57317	0.000721082	0.0309713	MIR2889	73	EPDR1;CSF1;RAD54L;DPH1;PTK7;RHBDF2;RAD51D;ECT2;HIP1;HRAS;TPD52;WNK2;LRRC3B;TPO;SMAD2;RASSF1;C2orf40;FH;MDM2;MSH6;CSF1R;ERBB2;TCF7L2;BIN2;RSPO2;DAB2;CASC15;ST13;ESR1;MAP2K4;PALLD;EP300;BRCA1;CTTN;BAX;TSG101;NAMPT;QKI;CSF3;BCAR3;KLF6;CD82;CUX1;SRC;CHRNA3;AKT1;AXIN2;FBXW7;NFXL1;MUTYH;ATM;HMMR;HULC;PALB2;RNF43;MAP1LC3B;SLC12A5;MAX;NEMF;POLD1;EPCAM;FGFR4;LRRC34;GFAP;NCOA3;MSH2;ATR;XRCC3;PTPRK;EIF4G1;S…	237	EPDR1-001;EPDR1-004;CSF1-008;CSF1-001;CSF1-005;CSF1-002;CSF1-004;HNRNPH1-001;HNRNPH1-046;RAD54L-201;RAD54L-001;RAD54L-006;RAD54L-004;RAD54L-008;RAD54L-009;PTK7-013;DPH1-001;DPH1-002;DPH1-007;DPH1-011;DPH1-015;CSF1-003;RHBDF2-018;ADGRG1-064;ADGRG1-071;ADGRG1-033;ADGRG1-063;ADGRG1-064;ADGRG1-071;ADGRG1-033;ADGRG1-063;DPH1-013;DPH1-018;RAD51D-003;RAD51D-008;HIP1-005;TPD52-003;WNK2-006;HRAS-010;ECD-0…	78	ATP binding;DNA binding;DNA damage checkpoint;G1 to G0 transition;I-SMAD binding;RNA polymerase II core promoter proximal region sequence-specific DNA binding;V(D)J recombination;Wnt signaling pathway;Z disc;actin cytoskeleton reorganization;astrocyte end-foot;base-excision repair;beta-catenin binding;bile acid secretion;cell junction;cell proliferation;cell-matrix adhesion;cellular protein metab…	25	Cell Cycle;Cytokine-cytokine receptor interaction;DNA Repair;Developmental Biology;Disease;Endocytosis;Gene Expression;Hemostasis;Homologous recombination;Huntington's disease;Jak-STAT signaling pathway;Melanogenesis;Membrane Trafficking;Metabolic pathways;Neuroactive ligand-receptor interaction;Pathogenic Escherichia coli infection;Pathways in cancer;Protein processing in endoplasmic reticulum;R…
	CAF-EXO > NF-EXO	piRNA|DQ571031	1.95909	10.4093	0.00131423	0.0482157	piR-31143	67	EPDR1;CSF1;RAD54L;DPH1;PTK7;RHBDF2;RAD51D;HIP1;HRAS;TPD52;WNK2;TPO;SMAD2;RASSF1;C2orf40;FH;MDM2;MSH6;CSF1R;ERBB2;TCF7L2;RSPO2;DAB2;CASC15;ST13;ESR1;MAP2K4;PALLD;EP300;BRCA1;CTTN;BAX;TSG101;NAMPT;QKI;CSF3;BCAR3;KLF6;CD82;CUX1;SRC;CHRNA3;AKT1;AXIN2;FBXW7;NFXL1;MUTYH;ATM;HMMR;HULC;PALB2;RNF43;MAX;NEMF;POLD1;EPCAM;FGFR4;NCOA3;MSH2;ATR;XRCC3;PTPRK;EIF4G1;STARD10;VGLL3;PIWIL4;AGO2	196	EPDR1-001;EPDR1-004;CSF1-008;CSF1-001;CSF1-005;CSF1-002;CSF1-004;RAD54L-201;RAD54L-001;RAD54L-006;RAD54L-004;RAD54L-008;RAD54L-009;PTK7-013;DPH1-001;DPH1-002;DPH1-007;DPH1-011;DPH1-015;CSF1-003;RHBDF2-018;DPH1-013;DPH1-018;RAD51D-003;RAD51D-008;HIP1-005;TPD52-003;WNK2-006;HRAS-010;TPO-009;SMAD2-007;RASSF1-011;RASSF1-010;RASSF1-009;C2orf40-001;FH-001;MSH6-005;HIP1-007;MDM2-010;CSF1R-201;CSF1R-003;…	87	siRNA binding;core promoter binding;gene expression;cytoplasm;RISC complex;positive regulation of nuclear-transcribed mRNA catabolic process, deadenylation-dependent decay;mRNA binding;RNA polymerase II core binding;Notch signaling pathway;cytosol;innate immune response;double-stranded RNA binding;translational initiation;siRNA loading onto RISC involved in RNA interference;mRNA cap binding compl…	24	Cell Cycle;Cytokine-cytokine receptor interaction;DNA Repair;Developmental Biology;Disease;Endocytosis;Gene Expression;Hemostasis;Homologous recombination;Huntington's disease;Jak-STAT signaling pathway;Melanogenesis;Membrane Trafficking;Metabolic pathways;Neuroactive ligand-receptor interaction;Pathogenic Escherichia coli infection;Pathways in cancer;Protein processing in endoplasmic reticulum;R…
Family 4	CAF-EXO > NF-EXO	Grc38_ENST00000619524|snRNA	2.01601	6.18944	0.000149888	0.010152	U1	2	HIP1;HRAS	2	HIP1-005;HRAS-010	2	clathrin binding;positive regulation of DNA replication	2	Huntington's disease;Melanogenesis
Family 4	CAF-EXO > NF-EXO	Grc38_ENST00000364300|snRNA	2.05101	4.18443	0.000680164	0.0299442	RNU1-132P	1	TSG101	1	TSG101-009	1	regulation of viral release from host cell	1	Disease
Family 4	CAF-EXO > NF-EXO	Grc38_ENST00000622285|snRNA	2.14602	4.98832	0.000521125	0.0263922	U1	2	RASSF1;FGFR4	3	RASSF1-011;RASSF1-010;FGFR4-012	2	endosome;nucleus	2	Pathways in cancer;Signal Transduction
	CAF-EXO > NF-EXO	Grc38_ENST00000582082|miRNA	2.21952	4.17302	0.000330921	0.019425	hsa-mir-4532	61	EPDR1;CSF1;RAD54L;DPH1;PTK7;RHBDF2;RAD51D;HIP1;HRAS;TPD52;WNK2;TPO;SMAD2;RASSF1;C2orf40;FH;MDM2;MSH6;CSF1R;ERBB2;TCF7L2;RSPO2;DAB2;CASC15;ST13;ESR1;PALLD;EP300;BRCA1;CTTN;BAX;TSG101;NAMPT;QKI;CSF3;BCAR3;KLF6;CD82;CUX1;SRC;CHRNA3;AKT1;AXIN2;FBXW7;MUTYH;HMMR;HULC;RNF43;MAX;NEMF;POLD1;EPCAM;FGFR4;NCOA3;MSH2;ATR;XRCC3;PTPRK;EIF4G1;STARD10;VGLL3	182	EPDR1-001;EPDR1-004;CSF1-008;CSF1-001;CSF1-005;CSF1-002;CSF1-004;RAD54L-201;RAD54L-001;RAD54L-006;RAD54L-004;RAD54L-008;RAD54L-009;PTK7-013;DPH1-001;DPH1-002;DPH1-007;DPH1-011;DPH1-015;CSF1-003;RHBDF2-018;DPH1-013;DPH1-018;RAD51D-003;RAD51D-008;HIP1-005;TPD52-003;WNK2-006;HRAS-010;TPO-009;SMAD2-007;RASSF1-011;RASSF1-010;RASSF1-009;C2orf40-001;FH-001;MSH6-005;HIP1-007;MDM2-010;CSF1R-201;CSF1R-003;…	54	ATP binding;DNA binding;DNA damage checkpoint;G1 to G0 transition;I-SMAD binding;RNA polymerase II core promoter proximal region sequence-specific DNA binding;Wnt signaling pathway;Z disc;actin cytoskeleton reorganization;base-excision repair;beta-catenin binding;bile acid secretion;cell junction;cell proliferation;cell-matrix adhesion;cellular protein metabolic process;cellular response to alkal…	22	Cell Cycle;Cytokine-cytokine receptor interaction;DNA Repair;Developmental Biology;Disease;Endocytosis;Gene Expression;Hemostasis;Homologous recombination;Huntington's disease;Jak-STAT signaling pathway;Melanogenesis;Membrane Trafficking;Metabolic pathways;Neuroactive ligand-receptor interaction;Pathogenic Escherichia coli infection;Pathways in cancer;Protein processing in endoplasmic reticulum;R…
Family 4	CAF-EXO > NF-EXO	Grc38_ENST00000365477|snRNA	2.29592	4.8771	0.000110305	0.00830274	RNU1-16P	3	CASC15;RNF43;STARD10	8	CASC15-007;RNF43-003;RNF43-005;RNF43-002;RNF43-001;RNF43-006;RNF43-004;STARD10-017	2	bile acid secretion;protein binding	1	Signal Transduction
	CAF-EXO > NF-EXO	Grc38_ENST00000584178|miRNA	2.31614	7.13649	0.000569864	0.0278231	hsa-mir-4508	63	EPDR1;CSF1;RAD54L;DPH1;PTK7;RHBDF2;RAD51D;HIP1;HRAS;TPD52;WNK2;TPO;SMAD2;RASSF1;C2orf40;FH;MDM2;MSH6;CSF1R;ERBB2;TCF7L2;RSPO2;DAB2;CASC15;ST13;ESR1;MAP2K4;PALLD;EP300;BRCA1;CTTN;BAX;TSG101;NAMPT;QKI;CSF3;BCAR3;KLF6;CD82;CUX1;SRC;CHRNA3;AKT1;AXIN2;FBXW7;NFXL1;MUTYH;HMMR;PALB2;RNF43;MAX;NEMF;POLD1;EPCAM;FGFR4;NCOA3;MSH2;ATR;XRCC3;PTPRK;EIF4G1;STARD10;VGLL3	184	EPDR1-001;EPDR1-004;CSF1-008;CSF1-001;CSF1-005;CSF1-002;CSF1-004;RAD54L-201;RAD54L-001;RAD54L-006;RAD54L-004;RAD54L-008;RAD54L-009;PTK7-013;DPH1-001;DPH1-002;DPH1-007;DPH1-011;DPH1-015;CSF1-003;RHBDF2-018;DPH1-013;DPH1-018;RAD51D-003;RAD51D-008;HIP1-005;TPD52-003;WNK2-006;HRAS-010;TPO-009;SMAD2-007;RASSF1-011;RASSF1-010;RASSF1-009;C2orf40-001;FH-001;MSH6-005;HIP1-007;MDM2-010;CSF1R-201;CSF1R-003;…	56	ATP binding;DNA binding;DNA damage checkpoint;G1 to G0 transition;I-SMAD binding;RNA polymerase II core promoter proximal region sequence-specific DNA binding;Wnt signaling pathway;Z disc;actin cytoskeleton reorganization;base-excision repair;beta-catenin binding;bile acid secretion;cell junction;cell proliferation;cell-matrix adhesion;cellular protein metabolic process;cellular response to alkal…	22	Cell Cycle;Cytokine-cytokine receptor interaction;DNA Repair;Developmental Biology;Disease;Endocytosis;Gene Expression;Hemostasis;Homologous recombination;Huntington's disease;Jak-STAT signaling pathway;Melanogenesis;Membrane Trafficking;Metabolic pathways;Neuroactive ligand-receptor interaction;Pathogenic Escherichia coli infection;Pathways in cancer;Protein processing in endoplasmic reticulum;R…
Family 3	CAF-EXO > NF-EXO	Grc38_ENST00000611066|miRNA	2.35397	7.76829	5.47e-05	0.0048154	hsa-mir-6087	65	EPDR1;CSF1;RAD54L;DPH1;PTK7;RHBDF2;RAD51D;HIP1;HRAS;TPD52;WNK2;TPO;SMAD2;RASSF1;C2orf40;FH;MDM2;MSH6;CSF1R;ERBB2;TCF7L2;RSPO2;DAB2;CASC15;ST13;ESR1;MAP2K4;PALLD;EP300;BRCA1;CTTN;BAX;TSG101;NAMPT;QKI;CSF3;BCAR3;KLF6;CD82;CUX1;SRC;CHRNA3;AKT1;AXIN2;FBXW7;NFXL1;MUTYH;ATM;HMMR;HULC;PALB2;RNF43;MAX;NEMF;POLD1;EPCAM;FGFR4;NCOA3;MSH2;ATR;XRCC3;PTPRK;EIF4G1;STARD10;VGLL3	186	EPDR1-001;EPDR1-004;CSF1-008;CSF1-001;CSF1-005;CSF1-002;CSF1-004;RAD54L-201;RAD54L-001;RAD54L-006;RAD54L-004;RAD54L-008;RAD54L-009;PTK7-013;DPH1-001;DPH1-002;DPH1-007;DPH1-011;DPH1-015;CSF1-003;RHBDF2-018;DPH1-013;DPH1-018;RAD51D-003;RAD51D-008;HIP1-005;TPD52-003;WNK2-006;HRAS-010;TPO-009;SMAD2-007;RASSF1-011;RASSF1-010;RASSF1-009;C2orf40-001;FH-001;MSH6-005;HIP1-007;MDM2-010;CSF1R-201;CSF1R-003;…	57	ATP binding;DNA binding;DNA damage checkpoint;G1 to G0 transition;I-SMAD binding;RNA polymerase II core promoter proximal region sequence-specific DNA binding;V(D)J recombination;Wnt signaling pathway;Z disc;actin cytoskeleton reorganization;base-excision repair;beta-catenin binding;bile acid secretion;cell junction;cell proliferation;cell-matrix adhesion;cellular protein metabolic process;cellul…	22	Cell Cycle;Cytokine-cytokine receptor interaction;DNA Repair;Developmental Biology;Disease;Endocytosis;Gene Expression;Hemostasis;Homologous recombination;Huntington's disease;Jak-STAT signaling pathway;Melanogenesis;Membrane Trafficking;Metabolic pathways;Neuroactive ligand-receptor interaction;Pathogenic Escherichia coli infection;Pathways in cancer;Protein processing in endoplasmic reticulum;R…
Family 4	CAF-EXO > NF-EXO	Grc38_ENST00000383858|snRNA	2.55993	9.72835	2.43e-07	3.57e-05	RNVU1-7	5	HRAS;HIP1;AXIN2;FGFR4;STARD10	7	HRAS-010;HIP1-007;AXIN2-004;AXIN2-001;AXIN2-202;FGFR4-001;STARD10-017	4	bile acid secretion;clathrin binding;endosome;positive regulation of DNA replication;regulation of transcription, DNA-templated	3	Huntington's disease;Melanogenesis;Signal Transduction
Family 4	CAF-EXO > NF-EXO	Grc38_ENST00000384499|snRNA	2.56849	9.25885	5.51e-08	9.7e-06	RNU1-13P	4	CSF1;MSH6;TCF7L2;FGFR4	11	CSF1-005;CSF1-003;MSH6-203;MSH6-202;MSH6-205;MSH6-002;MSH6-001;MSH6-003;MSH6-007;TCF7L2-013;FGFR4-012	3	ATP binding;cell proliferation;endosome;ossification	3	Cytokine-cytokine receptor interaction;Melanogenesis;Pathways in cancer;Signal Transduction
	CAF-EXO > NF-EXO	Grc38_ENST00000387069|snRNA	2.57527	7.71102	1.03e-06	0.000139619	RNU11	7	RASSF1;MSH6;MUTYH;AXIN2;POLD1;MSH2;TCF7L2	15	RASSF1-011;RASSF1-010;MSH6-007;MUTYH-008;MUTYH-037;MUTYH-032;AXIN2-001;AXIN2-202;POLD1-003;POLD1-201;POLD1-002;POLD1-001;POLD1-004;MSH2-002;TCF7L2-021	6	ATP binding;base-excision repair;cell proliferation;cytoplasm;nucleus;regulation of transcription, DNA-templated;somatic hypermutation of immunoglobulin genes	4	DNA Repair;Melanogenesis;Metabolic pathways;Pathways in cancer;Signal Transduction
Family 4	CAF-EXO > NF-EXO	Grc38_ENST00000383975|snRNA	2.72948	9.5924	1.22e-07	1.95e-05	RNU1-11P	1	TSG101	1	TSG101-006	1	regulation of viral release from host cell	1	Disease
Family 4	CAF-EXO > NF-EXO	Grc38_ENST00000384592|snRNA	2.77816	5.72353	2.5e-06	0.000293661	RNU1-89P	1	MUTYH	1	MUTYH-017	1	base-excision repair	1	DNA Repair
Family 4	CAF-EXO > NF-EXO	Grc38_ENST00000363314|snRNA	2.85424	3.42377	0.000524546	0.0263922	RNU1-20P	2	MUTYH;HMMR	2	MUTYH-017;HMMR-009	2	base-excision repair;membrane	2	DNA Repair;Disease
Family 4	CAF-EXO > NF-EXO	Grc38_ENST00000363334|snRNA	2.92985	5.43902	9.97e-06	0.00103247	RNU1-22P	4	RAD54L;CD82;CHRNA3;VGLL3	4	RAD54L-004;CD82-004;CHRNA3-006;VGLL3-003	3	cell junction;chromosome organization;protein binding	3	Homologous recombination;Neuroactive ligand-receptor interaction;p53 signaling pathway
Family 4	CAF-EXO > NF-EXO	Grc38_ENST00000364421|snRNA	2.99538	5.47855	4.19e-05	0.00388227	RNU1-34P	2	TSG101;STARD10	2	TSG101-005;STARD10-017	2	bile acid secretion;regulation of viral release from host cell	1	Disease
Family 4	CAF-EXO > NF-EXO	Grc38_ENST00000619109|snRNA	3.03369	10.2644	3.41e-09	7.51e-07	U1	2	AXIN2;STARD10	4	AXIN2-004;AXIN2-001;AXIN2-202;STARD10-017	2	bile acid secretion;regulation of transcription, DNA-templated	1	Signal Transduction
	CAF-EXO > NF-EXO	Grc38_ENST00000583357|miRNA	3.10066	5.67643	0.000310079	0.0188293	AC007216.1	62	EPDR1;CSF1;RAD54L;DPH1;PTK7;RHBDF2;RAD51D;HIP1;HRAS;TPD52;WNK2;TPO;SMAD2;RASSF1;C2orf40;FH;MDM2;MSH6;CSF1R;ERBB2;TCF7L2;RSPO2;DAB2;CASC15;ST13;ESR1;MAP2K4;EP300;BRCA1;CTTN;BAX;TSG101;NAMPT;QKI;CSF3;BCAR3;KLF6;CD82;CUX1;SRC;CHRNA3;AKT1;AXIN2;FBXW7;NFXL1;MUTYH;ATM;HMMR;RNF43;MAX;NEMF;POLD1;EPCAM;FGFR4;NCOA3;MSH2;ATR;XRCC3;PTPRK;EIF4G1;STARD10;VGLL3	180	EPDR1-001;EPDR1-004;CSF1-008;CSF1-001;CSF1-005;CSF1-002;CSF1-004;RAD54L-201;RAD54L-001;RAD54L-006;RAD54L-004;RAD54L-008;PTK7-013;DPH1-001;DPH1-002;DPH1-007;DPH1-011;DPH1-015;CSF1-003;RHBDF2-018;DPH1-013;DPH1-018;RAD51D-003;RAD51D-008;HIP1-005;TPD52-003;WNK2-006;HRAS-010;TPO-009;SMAD2-007;RASSF1-011;RASSF1-010;RASSF1-009;C2orf40-001;FH-001;MSH6-005;HIP1-007;MDM2-010;CSF1R-201;CSF1R-003;CSF1R-004;M…	55	ATP binding;DNA binding;DNA damage checkpoint;G1 to G0 transition;I-SMAD binding;RNA polymerase II core promoter proximal region sequence-specific DNA binding;V(D)J recombination;Wnt signaling pathway;actin cytoskeleton reorganization;base-excision repair;beta-catenin binding;bile acid secretion;cell junction;cell proliferation;cell-matrix adhesion;cellular protein metabolic process;cellular resp…	22	Cell Cycle;Cytokine-cytokine receptor interaction;DNA Repair;Developmental Biology;Disease;Endocytosis;Gene Expression;Hemostasis;Homologous recombination;Huntington's disease;Jak-STAT signaling pathway;Melanogenesis;Membrane Trafficking;Metabolic pathways;Neuroactive ligand-receptor interaction;Pathogenic Escherichia coli infection;Pathways in cancer;Protein processing in endoplasmic reticulum;R…
Family 4	CAF-EXO > NF-EXO	Grc38_ENST00000384425|snRNA	3.12618	5.42943	1.59e-06	0.000200127	RNU1-46P	1	TBL1XR1	1	TBL1XR1-019	1	nucleoplasm	1	Signal Transduction
Family 4	CAF-EXO > NF-EXO	Grc38_ENST00000384472|snRNA	3.3844	3.3864	0.000105471	0.00830274	RNU1-148P	2	FGFR4;STARD10	3	FGFR4-001;FGFR4-012;STARD10-017	2	bile acid secretion;endosome	1	Signal Transduction
Family 2	CAF-EXO > NF-EXO	piRNA|DQ597968	3.70086	2.8938	0.000113155	0.00830274	piR-36034	65	EPDR1;CSF1;RAD54L;DPH1;PTK7;RHBDF2;RAD51D;HIP1;HRAS;TPD52;WNK2;TPO;SMAD2;RASSF1;C2orf40;FH;MDM2;MSH6;CSF1R;ERBB2;TCF7L2;RSPO2;DAB2;CASC15;ST13;ESR1;MAP2K4;PALLD;EP300;BRCA1;CTTN;BAX;TSG101;NAMPT;QKI;CSF3;BCAR3;KLF6;CD82;CUX1;SRC;CHRNA3;AKT1;AXIN2;FBXW7;NFXL1;MUTYH;ATM;HMMR;HULC;PALB2;RNF43;MAX;NEMF;POLD1;EPCAM;FGFR4;NCOA3;MSH2;ATR;XRCC3;PTPRK;EIF4G1;STARD10;VGLL3	194	EPDR1-001;EPDR1-004;CSF1-008;CSF1-001;CSF1-005;CSF1-002;CSF1-004;RAD54L-201;RAD54L-001;RAD54L-006;RAD54L-004;RAD54L-008;RAD54L-009;PTK7-013;DPH1-001;DPH1-002;DPH1-007;DPH1-011;DPH1-015;CSF1-003;RHBDF2-018;DPH1-013;DPH1-018;RAD51D-003;RAD51D-008;HIP1-005;TPD52-003;WNK2-006;HRAS-010;TPO-009;SMAD2-007;RASSF1-011;RASSF1-010;RASSF1-009;C2orf40-001;FH-001;MSH6-005;HIP1-007;MDM2-010;CSF1R-201;CSF1R-003;…	57	ATP binding;DNA binding;DNA damage checkpoint;G1 to G0 transition;I-SMAD binding;RNA polymerase II core promoter proximal region sequence-specific DNA binding;V(D)J recombination;Wnt signaling pathway;Z disc;actin cytoskeleton reorganization;base-excision repair;beta-catenin binding;bile acid secretion;cell junction;cell proliferation;cell-matrix adhesion;cellular protein metabolic process;cellul…	22	Cell Cycle;Cytokine-cytokine receptor interaction;DNA Repair;Developmental Biology;Disease;Endocytosis;Gene Expression;Hemostasis;Homologous recombination;Huntington's disease;Jak-STAT signaling pathway;Melanogenesis;Membrane Trafficking;Metabolic pathways;Neuroactive ligand-receptor interaction;Pathogenic Escherichia coli infection;Pathways in cancer;Protein processing in endoplasmic reticulum;R…
Family 2	CAF-EXO > NF-EXO	piRNA|DQ597971	4.09143	11.5496	3.63e-06	0.000399497	piR-36037	65	EPDR1;CSF1;RAD54L;DPH1;PTK7;RHBDF2;RAD51D;HIP1;HRAS;TPD52;WNK2;TPO;SMAD2;RASSF1;C2orf40;FH;MDM2;MSH6;CSF1R;ERBB2;TCF7L2;RSPO2;DAB2;CASC15;ST13;ESR1;MAP2K4;PALLD;EP300;BRCA1;CTTN;BAX;TSG101;NAMPT;QKI;CSF3;BCAR3;KLF6;CD82;CUX1;SRC;CHRNA3;AKT1;AXIN2;FBXW7;NFXL1;MUTYH;ATM;HMMR;HULC;PALB2;RNF43;MAX;NEMF;POLD1;EPCAM;FGFR4;NCOA3;MSH2;ATR;XRCC3;PTPRK;EIF4G1;STARD10;VGLL3	190	EPDR1-001;EPDR1-004;CSF1-008;CSF1-001;CSF1-005;CSF1-002;CSF1-004;RAD54L-201;RAD54L-001;RAD54L-006;RAD54L-004;RAD54L-008;RAD54L-009;PTK7-013;DPH1-001;DPH1-002;DPH1-007;DPH1-011;DPH1-015;CSF1-003;RHBDF2-018;DPH1-013;DPH1-018;RAD51D-003;RAD51D-008;HIP1-005;TPD52-003;WNK2-006;HRAS-010;TPO-009;SMAD2-007;RASSF1-011;RASSF1-010;RASSF1-009;C2orf40-001;FH-001;MSH6-005;HIP1-007;MDM2-010;CSF1R-201;CSF1R-003;…	57	ATP binding;DNA binding;DNA damage checkpoint;G1 to G0 transition;I-SMAD binding;RNA polymerase II core promoter proximal region sequence-specific DNA binding;V(D)J recombination;Wnt signaling pathway;Z disc;actin cytoskeleton reorganization;base-excision repair;beta-catenin binding;bile acid secretion;cell junction;cell proliferation;cell-matrix adhesion;cellular protein metabolic process;cellul…	22	Cell Cycle;Cytokine-cytokine receptor interaction;DNA Repair;Developmental Biology;Disease;Endocytosis;Gene Expression;Hemostasis;Homologous recombination;Huntington's disease;Jak-STAT signaling pathway;Melanogenesis;Membrane Trafficking;Metabolic pathways;Neuroactive ligand-receptor interaction;Pathogenic Escherichia coli infection;Pathways in cancer;Protein processing in endoplasmic reticulum;R…
Family 4	CAF-EXO > NF-EXO	Grc38_ENST00000605806|snRNA	4.26439	8.99627	3.92e-10	9.87e-08	U1	2	AXIN2;STARD10	4	AXIN2-004;AXIN2-001;AXIN2-202;STARD10-017	2	bile acid secretion;regulation of transcription, DNA-templated	1	Signal Transduction
Family 4	CAF-EXO > NF-EXO	Grc38_ENST00000516502|snRNA	4.3483	2.31676	0.000189336	0.0123489	RNU1-103P	10	DPH1;RAD51D;RASSF1;CSF1R;MDM2;TCF7L2;MSH6;KLF6;MUTYH;PTPRK	19	DPH1-001;DPH1-002;DPH1-007;DPH1-013;DPH1-018;RAD51D-003;RAD51D-008;RASSF1-010;CSF1R-201;CSF1R-003;CSF1R-004;MDM2-201;TCF7L2-024;MSH6-009;KLF6-002;MUTYH-007;MUTYH-009;PTPRK-009;PTPRK-007	9	ATP binding;DNA binding;base-excision repair;beta-catenin binding;cell proliferation;cellular response to alkaloid;cytosol;metal ion binding;nucleus;positive regulation of chemokine secretion	5	DNA Repair;Homologous recombination;Melanogenesis;Pathways in cancer;Signal Transduction
Family 4	CAF-EXO > NF-EXO	Grc38_ENST00000614774|snRNA	4.41066	9.9073	3.71e-10	9.87e-08	U1	3	CASC15;AXIN2;STARD10	5	CASC15-007;AXIN2-004;AXIN2-001;AXIN2-202;STARD10-017	2	bile acid secretion;regulation of transcription, DNA-templated	1	Signal Transduction
Family 4	CAF-EXO > NF-EXO	Grc38_ENST00000384610|snRNA	4.53031	9.04025	2.99e-10	9.87e-08	RNVU1-1	2	TCF7L2;STARD10	2	TCF7L2-024;STARD10-017	2	bile acid secretion;cell proliferation	1	Melanogenesis
Family 4	CAF-EXO > NF-EXO	Grc38_ENST00000613023|snRNA	4.76384	8.90164	2.08e-10	9.87e-08	RNVU1-19	3	HRAS;TPD52;MDM2	5	TPD52-003;HRAS-010;MDM2-010;MDM2-202;MDM2-201	2	cellular response to alkaloid;positive regulation of DNA replication;protein homodimerization activity	2	Melanogenesis;Membrane Trafficking;Signal Transduction
Family 4	CAF-EXO > NF-EXO	Grc38_ENST00000384619|snRNA	5.05105	8.79041	3.15e-10	9.87e-08	NVU1-17	3	RAD54L;HIP1;KLF6	3	RAD54L-004;HIP1-007;KLF6-005	2	chromosome organization;clathrin binding;metal ion binding	2	Homologous recombination;Huntington's disease
Family 4	CAF-EXO > NF-EXO	Grc38_ENST00000384476|snRNA	5.6193	8.41418	1.63e-10	9.87e-08	RNVU1-15	2	SRC;FGFR4	5	SRC-001;SRC-201;SRC-002;SRC-005;FGFR4-001	2	endosome;negative regulation of cysteine-type endopeptidase activity involved in apoptotic process	2	Hemostasis;Signal Transduction
Family 2	CAF-EXO > NF-EXO	piRNA|DQ598183	6.75347	12.5882	4.45e-09	8.7e-07	piR-36249	64	EPDR1;CSF1;RAD54L;DPH1;PTK7;RHBDF2;RAD51D;HIP1;HRAS;TPD52;WNK2;TPO;SMAD2;RASSF1;C2orf40;FH;MDM2;MSH6;CSF1R;ERBB2;TCF7L2;RSPO2;DAB2;CASC15;ST13;ESR1;MAP2K4;PALLD;EP300;BRCA1;CTTN;BAX;TSG101;NAMPT;QKI;CSF3;BCAR3;KLF6;CD82;CUX1;SRC;CHRNA3;AKT1;AXIN2;FBXW7;NFXL1;MUTYH;ATM;HMMR;HULC;RNF43;MAX;NEMF;POLD1;EPCAM;FGFR4;NCOA3;MSH2;ATR;XRCC3;PTPRK;EIF4G1;STARD10;VGLL3	193	EPDR1-001;EPDR1-004;CSF1-008;CSF1-001;CSF1-005;CSF1-002;CSF1-004;RAD54L-201;RAD54L-001;RAD54L-006;RAD54L-004;RAD54L-008;RAD54L-009;PTK7-013;DPH1-001;DPH1-002;DPH1-007;DPH1-011;DPH1-015;CSF1-003;RHBDF2-018;DPH1-013;DPH1-018;RAD51D-003;RAD51D-008;HIP1-005;TPD52-003;WNK2-006;HRAS-010;TPO-009;SMAD2-007;RASSF1-011;RASSF1-010;RASSF1-009;C2orf40-001;FH-001;MSH6-005;HIP1-007;MDM2-010;CSF1R-201;CSF1R-003;…	56	ATP binding;DNA binding;DNA damage checkpoint;G1 to G0 transition;I-SMAD binding;RNA polymerase II core promoter proximal region sequence-specific DNA binding;V(D)J recombination;Wnt signaling pathway;Z disc;actin cytoskeleton reorganization;base-excision repair;beta-catenin binding;bile acid secretion;cell junction;cell proliferation;cell-matrix adhesion;cellular protein metabolic process;cellul…	22	Cell Cycle;Cytokine-cytokine receptor interaction;DNA Repair;Developmental Biology;Disease;Endocytosis;Gene Expression;Hemostasis;Homologous recombination;Huntington's disease;Jak-STAT signaling pathway;Melanogenesis;Membrane Trafficking;Metabolic pathways;Neuroactive ligand-receptor interaction;Pathogenic Escherichia coli infection;Pathways in cancer;Protein processing in endoplasmic reticulum;R…
	CAF-EXO > NF-EXO	Grc38_ENST00000516337|miRNA	6.90488	2.24182	0.0013701	0.0492396	AL390776.1	22	CSF1;RAD54L;DPH1;RHBDF2;HRAS;CSF1R;MDM2;ERBB2;RSPO2;DAB2;BRCA1;TSG101;BCAR3;CD82;NFXL1;MUTYH;MAX;FGFR4;ATR;XRCC3;PTPRK;VGLL3	46	CSF1-005;CSF1-002;RAD54L-201;RAD54L-001;RAD54L-008;RAD54L-009;DPH1-015;RHBDF2-018;HRAS-010;CSF1R-201;CSF1R-003;CSF1R-004;MDM2-202;MDM2-201;ERBB2-001;ERBB2-201;ERBB2-202;ERBB2-004;ERBB2-005;ERBB2-007;ERBB2-008;RSPO2-001;DAB2-011;BRCA1-027;TSG101-005;BCAR3-007;CD82-010;CD82-012;NFXL1-005;MUTYH-007;MUTYH-009;MUTYH-008;MAX-001;MAX-201;MAX-008;MAX-011;MAX-004;MAX-002;FGFR4-001;FGFR4-003;ATR-001;XRCC3-…	21	DNA damage checkpoint;Wnt signaling pathway;base-excision repair;beta-catenin binding;cellular response to alkaloid;chromosome organization;cytosol;double-strand break repair via homologous recombination;endoplasmic reticulum membrane;endosome;lens morphogenesis in camera-type eye;negative regulation of fatty acid biosynthetic process;nucleus;ossification;positive regulation of DNA replication;po…	11	Cell Cycle;Cytokine-cytokine receptor interaction;DNA Repair;Disease;Endocytosis;Homologous recombination;Melanogenesis;Metabolic pathways;Pathways in cancer;Signal Transduction;p53 signaling pathway
Family 1	CAF-EXO > NF-EXO	Grc38_ENST00000411247|snRNA	7.27162	2.65066	0.000584586	0.0278231	RNU6-373P	22	EPDR1;CSF1;RAD54L;DPH1;PTK7;RAD51D;MDM2;RSPO2;CASC15;CTTN;CSF3;CD82;AKT1;AXIN2;RNF43;MAX;POLD1;FGFR4;ATR;XRCC3;TCF7L2;VGLL3	50	EPDR1-001;EPDR1-004;CSF1-001;RAD54L-009;PTK7-013;DPH1-001;DPH1-002;DPH1-007;DPH1-013;DPH1-018;RAD51D-003;RAD51D-008;MDM2-202;MDM2-201;RSPO2-001;CASC15-007;CTTN-004;CSF3-007;CSF3-004;CD82-010;CD82-014;AKT1-016;AXIN2-004;AXIN2-009;RNF43-003;RNF43-005;RNF43-002;RNF43-001;RNF43-006;RNF43-004;AXIN2-001;AXIN2-202;MAX-001;MAX-201;MAX-008;MAX-011;MAX-004;MAX-002;MAX-012;POLD1-003;POLD1-201;POLD1-002;POLD…	19	DNA binding;DNA damage checkpoint;actin cytoskeleton reorganization;cell proliferation;cell-matrix adhesion;cellular response to alkaloid;cellular response to organic cyclic compound;chromosome organization;cytokine-mediated signaling pathway;cytoplasm;cytosol;double-strand break repair via homologous recombination;endosome;ossification;positive regulation of canonical Wnt signaling pathway;posit…	10	Cell Cycle;Cytokine-cytokine receptor interaction;Homologous recombination;Jak-STAT signaling pathway;Melanogenesis;Metabolic pathways;Pathogenic Escherichia coli infection;Signal Transduction;mTOR signaling pathway;p53 signaling pathway
	CAF-EXO > NF-EXO	Grc38_ENST00000617733|miRNA	7.32289	2.60486	0.000623102	0.0281354	AC010724.1-201	59	EPDR1;CSF1;RAD54L;DPH1;PTK7;RHBDF2;RAD51D;HIP1;HRAS;TPD52;WNK2;TPO;SMAD2;RASSF1;C2orf40;FH;MDM2;MSH6;CSF1R;ERBB2;TCF7L2;RSPO2;CASC15;ST13;MAP2K4;PALLD;EP300;BRCA1;CTTN;BAX;TSG101;NAMPT;QKI;CSF3;BCAR3;KLF6;CD82;CUX1;SRC;CHRNA3;AKT1;AXIN2;FBXW7;MUTYH;PALB2;RNF43;MAX;NEMF;POLD1;EPCAM;FGFR4;NCOA3;MSH2;ATR;XRCC3;PTPRK;EIF4G1;STARD10;VGLL3	177	EPDR1-001;EPDR1-004;CSF1-008;CSF1-001;CSF1-005;CSF1-002;CSF1-004;RAD54L-201;RAD54L-001;RAD54L-006;RAD54L-004;RAD54L-008;RAD54L-009;PTK7-013;DPH1-001;DPH1-002;DPH1-007;DPH1-011;DPH1-015;CSF1-003;RHBDF2-018;DPH1-013;DPH1-018;RAD51D-003;RAD51D-008;HIP1-005;TPD52-003;WNK2-006;HRAS-010;TPO-009;SMAD2-007;RASSF1-011;RASSF1-010;RASSF1-009;C2orf40-001;FH-001;MSH6-005;HIP1-007;MDM2-010;CSF1R-201;CSF1R-003;…	53	ATP binding;DNA binding;DNA damage checkpoint;G1 to G0 transition;I-SMAD binding;Z disc;actin cytoskeleton reorganization;base-excision repair;beta-catenin binding;bile acid secretion;cell junction;cell proliferation;cell-matrix adhesion;cellular protein metabolic process;cellular response to alkaloid;cellular response to organic cyclic compound;chromosome organization;clathrin binding;cytokine-m…	21	Cell Cycle;Cytokine-cytokine receptor interaction;DNA Repair;Developmental Biology;Disease;Gene Expression;Hemostasis;Homologous recombination;Huntington's disease;Jak-STAT signaling pathway;Melanogenesis;Membrane Trafficking;Metabolic pathways;Neuroactive ligand-receptor interaction;Pathogenic Escherichia coli infection;Pathways in cancer;Protein processing in endoplasmic reticulum;RNA transport…
	CAF-EXO > NF-EXO	piRNA|DQ599478	7.77137	3.03624	0.000344359	0.0195618	piR-37544	66	EPDR1;CSF1;RAD54L;DPH1;PTK7;RHBDF2;RAD51D;HIP1;TPD52;WNK2;TPO;SMAD2;RASSF1;C2orf40;FH;MSH6;CSF1R;MDM2;ERBB2;TCF7L2;RSPO2;DAB2;CASC15;ST13;ESR1;MAP2K4;PALLD;EP300;BRCA1;CTTN;BAX;TSG101;NAMPT;QKI;CSF3;BCAR3;KLF6;CD82;SRC;CHRNA3;AKT1;CYP19A1;AXIN2;FBXW7;NFXL1;MUTYH;ATM;HMMR;PALB2;RNF43;SHMT1;MAX;NEMF;POLD1;EPCAM;FGFR4;NCOA3;MSH2;ATR;XRCC3;PTPRK;EIF4G1;MAGI2;STARD10;VGLL3;AGO2	184	EPDR1-001;EPDR1-004;CSF1-008;CSF1-001;CSF1-005;CSF1-002;CSF1-004;RAD54L-201;RAD54L-001;RAD54L-006;PTK7-013;DPH1-001;DPH1-002;DPH1-007;DPH1-011;DPH1-015;CSF1-003;RHBDF2-018;DPH1-013;DPH1-018;RAD51D-003;RAD51D-008;HIP1-005;TPD52-003;WNK2-006;TPO-009;SMAD2-007;RASSF1-011;RASSF1-010;RASSF1-009;C2orf40-001;FH-001;MSH6-005;HIP1-007;CSF1R-201;CSF1R-003;CSF1R-004;MDM2-202;MDM2-201;ERBB2-001;ERBB2-201;ERB…	83	ATP binding;DNA binding;DNA damage checkpoint;G1 to G0 transition;I-SMAD binding;RNA polymerase II core promoter proximal region sequence-specific DNA binding;V(D)J recombination;Wnt signaling pathway;Z disc;actin cytoskeleton reorganization;base-excision repair;beta-catenin binding;bile acid secretion;cell junction;cell proliferation;cell-matrix adhesion;cellular protein metabolic process;cellul…	24	Cell Cycle;Cell-Cell communication;Cytokine-cytokine receptor interaction;DNA Repair;Developmental Biology;Disease;Endocytosis;Gene Expression;Hemostasis;Homologous recombination;Huntington's disease;Jak-STAT signaling pathway;Melanogenesis;Membrane Trafficking;Metabolic pathways;Neuroactive ligand-receptor interaction;Pathogenic Escherichia coli infection;Pathways in cancer;Protein processing in…
Family 1	CAF-EXO > NF-EXO	Grc38_ENST00000606801|snRNA	8.62988	4.09966	0.000300535	0.0188293	RNU6-88P	18	CSF1;DPH1;RASSF1;HIP1;RSPO2;BAX;TSG101;CSF3;KLF6;CD82;SRC;AKT1;RNF43;AXIN2;POLD1;NCOA3;EIF4G1;STARD10	42	CSF1-004;DPH1-001;DPH1-002;DPH1-007;RASSF1-010;HIP1-007;RSPO2-001;BAX-007;TSG101-001;TSG101-006;CSF3-001;CSF3-007;KLF6-002;CD82-008;CD82-004;CD82-010;CD82-005;CD82-009;CD82-012;CD82-014;SRC-001;SRC-201;SRC-002;SRC-005;AKT1-016;RNF43-003;RNF43-005;RNF43-002;RNF43-001;RNF43-006;RNF43-004;AXIN2-001;POLD1-003;POLD1-201;POLD1-002;POLD1-001;POLD1-004;NCOA3-001;NCOA3-002;EIF4G1-012;EIF4G1-038;STARD10-017	16	bile acid secretion;cellular protein metabolic process;cellular response to organic cyclic compound;clathrin binding;cytokine-mediated signaling pathway;cytoplasm;cytosol;metal ion binding;negative regulation of cysteine-type endopeptidase activity involved in apoptotic process;nucleus;ossification;positive regulation of canonical Wnt signaling pathway;protein binding;regulation of protein hetero…	13	Cytokine-cytokine receptor interaction;Developmental Biology;Disease;Hemostasis;Huntington's disease;Jak-STAT signaling pathway;Metabolic pathways;Pathways in cancer;Protein processing in endoplasmic reticulum;RNA transport;Signal Transduction;mTOR signaling pathway;p53 signaling pathway
	CAF-EXO > NF-EXO	piRNA|DQ572769	9.05807	4.31486	1.23e-05	0.00119973	piR-40881	65	EPDR1;CSF1;RAD54L;DPH1;PTK7;RHBDF2;RAD51D;HIP1;TPD52;WNK2;TPO;SMAD2;RASSF1;C2orf40;FH;MDM2;MSH6;CSF1R;ERBB2;TCF7L2;RSPO2;DAB2;CASC15;ST13;ESR1;MAP2K4;PALLD;EP300;BRCA1;CTTN;BAX;TSG101;NAMPT;QKI;CSF3;BCAR3;KLF6;CD82;CUX1;SRC;CHRNA3;AKT1;AXIN2;FBXW7;NFXL1;MUTYH;ATM;HMMR;HULC;PALB2;RNF43;VMP1;MAX;NEMF;POLD1;EPCAM;FGFR4;NCOA3;MSH2;ATR;XRCC3;PTPRK;EIF4G1;STARD10;VGLL3	189	EPDR1-001;EPDR1-004;CSF1-008;CSF1-001;CSF1-005;CSF1-002;CSF1-004;RAD54L-201;RAD54L-001;RAD54L-006;RAD54L-004;RAD54L-008;RAD54L-009;PTK7-013;DPH1-001;DPH1-002;DPH1-007;DPH1-011;DPH1-015;CSF1-003;RHBDF2-018;DPH1-013;DPH1-018;RAD51D-003;RAD51D-008;HIP1-005;TPD52-003;WNK2-006;TPO-009;SMAD2-007;RASSF1-011;RASSF1-010;RASSF1-009;C2orf40-001;FH-001;MSH6-005;HIP1-007;MDM2-010;CSF1R-201;CSF1R-003;CSF1R-004…	57	ATP binding;DNA binding;DNA damage checkpoint;G1 to G0 transition;I-SMAD binding;RNA polymerase II core promoter proximal region sequence-specific DNA binding;V(D)J recombination;Wnt signaling pathway;Z disc;actin cytoskeleton reorganization;base-excision repair;beta-catenin binding;bile acid secretion;cell junction;cell proliferation;cell-matrix adhesion;cellular protein metabolic process;cellul…	22	Cell Cycle;Cytokine-cytokine receptor interaction;DNA Repair;Developmental Biology;Disease;Endocytosis;Gene Expression;Hemostasis;Homologous recombination;Huntington's disease;Jak-STAT signaling pathway;Melanogenesis;Membrane Trafficking;Metabolic pathways;Neuroactive ligand-receptor interaction;Pathogenic Escherichia coli infection;Pathways in cancer;Protein processing in endoplasmic reticulum;R…
	CAF-EXO > NF-EXO	piRNA|DQ590139	14.0358	11.7581	1.86e-11	3.27e-08	piR-57251	62	EPDR1;CSF1;RAD54L;DPH1;PTK7;RHBDF2;RAD51D;HIP1;HRAS;TPD52;TPO;SMAD2;RASSF1;C2orf40;FH;MDM2;MSH6;CSF1R;ERBB2;TCF7L2;RSPO2;DAB2;CASC15;ST13;ESR1;MAP2K4;PALLD;EP300;BRCA1;CTTN;BAX;TSG101;NAMPT;QKI;CSF3;BCAR3;KLF6;CD82;CUX1;SRC;CHRNA3;AKT1;AXIN2;FBXW7;NFXL1;MUTYH;ATM;PALB2;RNF43;MAX;NEMF;POLD1;EPCAM;FGFR4;NCOA3;MSH2;ATR;XRCC3;PTPRK;EIF4G1;STARD10;VGLL3	182	EPDR1-001;EPDR1-004;CSF1-008;CSF1-001;CSF1-005;CSF1-002;CSF1-004;RAD54L-201;RAD54L-001;RAD54L-006;RAD54L-004;RAD54L-008;RAD54L-009;PTK7-013;DPH1-001;DPH1-002;DPH1-007;DPH1-011;DPH1-015;CSF1-003;RHBDF2-018;DPH1-013;DPH1-018;RAD51D-003;RAD51D-008;HIP1-005;TPD52-003;HRAS-010;TPO-009;SMAD2-007;RASSF1-011;RASSF1-010;RASSF1-009;C2orf40-001;FH-001;MSH6-005;HIP1-007;MDM2-010;CSF1R-201;CSF1R-003;CSF1R-004…	55	ATP binding;DNA binding;DNA damage checkpoint;G1 to G0 transition;I-SMAD binding;RNA polymerase II core promoter proximal region sequence-specific DNA binding;V(D)J recombination;Wnt signaling pathway;Z disc;actin cytoskeleton reorganization;base-excision repair;beta-catenin binding;bile acid secretion;cell junction;cell proliferation;cell-matrix adhesion;cellular protein metabolic process;cellul…	22	Cell Cycle;Cytokine-cytokine receptor interaction;DNA Repair;Developmental Biology;Disease;Endocytosis;Gene Expression;Hemostasis;Homologous recombination;Huntington's disease;Jak-STAT signaling pathway;Melanogenesis;Membrane Trafficking;Metabolic pathways;Neuroactive ligand-receptor interaction;Pathogenic Escherichia coli infection;Pathways in cancer;Protein processing in endoplasmic reticulum;R…
Family 4	CAF-EXO > NF-EXO	Grc38_ENST00000364127|snRNA	4.22072	1.67468	0.000795047	0.0325599	RNU1-85P	no predictions detected at ndG < 2.0
	CAF-EXO > NF-EXO	Grc38_ENST00000578365|miRNA	5.04708	2.16309	0.000105057	0.00830274	MIR4449	no predictions detected at ndG < 2.0

## Sheet: Predictions
Query	Length_Query	Target Transcript ID	Target gene ID	Gene isoform	Gene	Gene Type	Length_Target	dG	ndG	Start_Position_Query	End_Position_Query	Start_Position_Target	End_Position_Target	entrez target gene	Target gene description
Grc38_ENST00000363314|snRNA	162	ENST00000474703.1	ENSG00000132781.17	MUTYH-017	MUTYH	retained_intron	577	-15.76	-2.6267	53	162	1	110	4595	mutY homolog
Grc38_ENST00000363314|snRNA	162	ENST00000521108.5	ENSG00000072571.19	HMMR-009	HMMR	retained_intron	671	-5.18	-2.59	116	162	1	47	3161	hyaluronan-mediated motility receptor (RHAMM)
Grc38_ENST00000363334|snRNA	158	ENST00000472889.2	ENSG00000085999.11	RAD54L-004	RAD54L	protein_coding	767	-13.56	-6.78	71	158	1	88	8438	RAD54-like (S. cerevisiae)
Grc38_ENST00000363334|snRNA	158	ENST00000532544.5	ENSG00000085117.11	CD82-004	CD82	protein_coding	580	-11.6	-2.9	1	158	104	261	3732	CD82 molecule
Grc38_ENST00000363334|snRNA	158	ENST00000559941.1	ENSG00000080644.15	CHRNA3-006	CHRNA3	processed_transcript	592	-11.51	-2.8775	57	158	1	102	1136	cholinergic receptor, nicotinic, alpha 3 (neuronal)
Grc38_ENST00000363334|snRNA	158	ENST00000494229.1	ENSG00000206538.8	VGLL3-003	VGLL3	protein_coding	624	-10.07	-2.014	1	158	449	606
Grc38_ENST00000364300|snRNA	164	ENST00000544804.5	ENSG00000074319.12	TSG101-009	TSG101	processed_transcript	391	-12.91	-3.2275	1	92	300	391	7251	tumor susceptibility 101
Grc38_ENST00000364421|snRNA	157	ENST00000535077.1	ENSG00000074319.12	TSG101-005	TSG101	processed_transcript	685	-12.91	-3.2275	75	157	1	83	7251	tumor susceptibility 101
Grc38_ENST00000364421|snRNA	157	ENST00000536728.5	ENSG00000214530.8	STARD10-017	STARD10	protein_coding	451	-8.16	-2.04	21	157	1	137	10809	StAR-related lipid transfer (START) domain containing 10
Grc38_ENST00000365477|snRNA	164	ENST00000561912.2	ENSG00000272168.6	CASC15-007	CASC15	lincRNA	1449	-10.97	-3.6567	1	103	1347	1449
Grc38_ENST00000365477|snRNA	164	ENST00000407977.6	ENSG00000108375.12	RNF43-003	RNF43	protein_coding	5516	-12.94	-2.588	1	164	3535	3698	54894	ring finger protein 43
Grc38_ENST00000365477|snRNA	164	ENST00000583753.5	ENSG00000108375.12	RNF43-005	RNF43	protein_coding	3560	-12.94	-2.588	1	164	2359	2522	54894	ring finger protein 43
Grc38_ENST00000365477|snRNA	164	ENST00000584437.5	ENSG00000108375.12	RNF43-002	RNF43	protein_coding	5575	-12.94	-2.588	1	164	2359	2522	54894	ring finger protein 43
Grc38_ENST00000365477|snRNA	164	ENST00000577716.5	ENSG00000108375.12	RNF43-001	RNF43	protein_coding	4367	-12.94	-2.588	1	164	2359	2522	54894	ring finger protein 43
Grc38_ENST00000365477|snRNA	164	ENST00000577625.5	ENSG00000108375.12	RNF43-006	RNF43	protein_coding	2198	-12.94	-2.588	1	164	1108	1271	54894	ring finger protein 43
Grc38_ENST00000365477|snRNA	164	ENST00000581868.1	ENSG00000108375.12	RNF43-004	RNF43	protein_coding	2610	-12.94	-2.588	1	164	1533	1696	54894	ring finger protein 43
Grc38_ENST00000365477|snRNA	164	ENST00000536728.5	ENSG00000214530.8	STARD10-017	STARD10	protein_coding	451	-8.16	-2.04	28	164	1	137	10809	StAR-related lipid transfer (START) domain containing 10
Grc38_ENST00000383858|snRNA	164	ENST00000482021.1	ENSG00000174775.16	HRAS-010	HRAS	processed_transcript	167	-10.72	-5.36	42	164	1	123	3265	Harvey rat sarcoma viral oncogene homolog
Grc38_ENST00000383858|snRNA	164	ENST00000485723.1	ENSG00000127946.16	HIP1-007	HIP1	processed_transcript	419	-9.12	-4.56	1	164	188	351	3092	huntingtin interacting protein 1
Grc38_ENST00000383858|snRNA	164	ENST00000375702.5	ENSG00000168646.12	AXIN2-004	AXIN2	protein_coding	2541	-11.24	-2.81	1	164	2147	2310	8313	axin 2
Grc38_ENST00000383858|snRNA	164	ENST00000307078.9	ENSG00000168646.12	AXIN2-001	AXIN2	protein_coding	4259	-15.17	-2.5283	1	164	3660	3823	8313	axin 2
Grc38_ENST00000383858|snRNA	164	ENST00000618960.4	ENSG00000168646.12	AXIN2-202	AXIN2	protein_coding	4060	-15.17	-2.5283	1	164	3461	3624	8313	axin 2
Grc38_ENST00000383858|snRNA	164	ENST00000292408.8	ENSG00000160867.14	FGFR4-001	FGFR4	protein_coding	3122	-11.48	-2.296	1	164	2948	3111	2264	fibroblast growth factor receptor 4
Grc38_ENST00000383858|snRNA	164	ENST00000536728.5	ENSG00000214530.8	STARD10-017	STARD10	protein_coding	451	-8.16	-2.04	28	164	1	137	10809	StAR-related lipid transfer (START) domain containing 10
Grc38_ENST00000383975|snRNA	164	ENST00000545247.6	ENSG00000074319.12	TSG101-006	TSG101	retained_intron	783	-12.91	-3.2275	1	85	699	783	7251	tumor susceptibility 101
Grc38_ENST00000384425|snRNA	164	ENST00000630796.2	ENSG00000177565.16	TBL1XR1-019	TBL1XR1	protein_coding	656	-14.44	-0.2058	89	164	1	76	79718	transducin (beta)-like 1 X-linked receptor 1
Grc38_ENST00000384446|snRNA	164	ENST00000199448.8	ENSG00000086289.11	EPDR1-001	EPDR1	protein_coding	2599	-18.03	-9.015	1	164	2050	2213	54749	ependymin related 1
Grc38_ENST00000384446|snRNA	164	ENST00000423717.1	ENSG00000086289.11	EPDR1-004	EPDR1	protein_coding	638	-18.03	-9.015	1	164	186	349	54749	ependymin related 1
Grc38_ENST00000384446|snRNA	164	ENST00000329608.10	ENSG00000184371.13	CSF1-001	CSF1	protein_coding	4210	-16.46	-8.23	1	164	951	1114	1435	colony stimulating factor 1 (macrophage)
Grc38_ENST00000384446|snRNA	164	ENST00000502660.5	ENSG00000182578.13	CSF1R-003	CSF1R	retained_intron	1388	-9.03	-4.515	1	164	292	455	1436	colony stimulating factor 1 receptor
Grc38_ENST00000384446|snRNA	164	ENST00000375702.5	ENSG00000168646.12	AXIN2-004	AXIN2	protein_coding	2541	-11.24	-2.81	1	164	2147	2310	8313	axin 2
Grc38_ENST00000384446|snRNA	164	ENST00000307078.9	ENSG00000168646.12	AXIN2-001	AXIN2	protein_coding	4259	-15.17	-2.5283	1	164	3660	3823	8313	axin 2
Grc38_ENST00000384446|snRNA	164	ENST00000618960.4	ENSG00000168646.12	AXIN2-202	AXIN2	protein_coding	4060	-15.17	-2.5283	1	164	3461	3624	8313	axin 2
Grc38_ENST00000384446|snRNA	164	ENST00000292408.8	ENSG00000160867.14	FGFR4-001	FGFR4	protein_coding	3122	-11.48	-2.296	1	164	2948	3111	2264	fibroblast growth factor receptor 4
Grc38_ENST00000384446|snRNA	164	ENST00000503708.5	ENSG00000160867.14	FGFR4-010	FGFR4	protein_coding	770	-11.48	-2.296	30	164	1	135	2264	fibroblast growth factor receptor 4
Grc38_ENST00000384446|snRNA	164	ENST00000510911.5	ENSG00000160867.14	FGFR4-009	FGFR4	protein_coding	709	-11.48	-2.296	41	164	1	124	2264	fibroblast growth factor receptor 4
Grc38_ENST00000384446|snRNA	164	ENST00000507708.1	ENSG00000160867.14	FGFR4-011	FGFR4	processed_transcript	476	-11.48	-2.296	41	164	1	124	2264	fibroblast growth factor receptor 4
Grc38_ENST00000384446|snRNA	164	ENST00000536728.5	ENSG00000214530.8	STARD10-017	STARD10	protein_coding	451	-8.16	-2.04	28	164	1	137	10809	StAR-related lipid transfer (START) domain containing 10
Grc38_ENST00000384472|snRNA	162	ENST00000292408.8	ENSG00000160867.14	FGFR4-001	FGFR4	protein_coding	3122	-11.48	-2.296	1	162	2949	3110	2264	fibroblast growth factor receptor 4
Grc38_ENST00000384472|snRNA	162	ENST00000514472.1	ENSG00000160867.14	FGFR4-012	FGFR4	protein_coding	552	-11.48	-2.296	1	146	407	552	2264	fibroblast growth factor receptor 4
Grc38_ENST00000384472|snRNA	162	ENST00000536728.5	ENSG00000214530.8	STARD10-017	STARD10	protein_coding	451	-8.16	-2.04	27	162	1	136	10809	StAR-related lipid transfer (START) domain containing 10
Grc38_ENST00000384476|snRNA	165	ENST00000373578.6	ENSG00000197122.11	SRC-001	SRC	protein_coding	4630	-11.54	-2.885	1	165	4102	4266	6714	SRC proto-oncogene, non-receptor tyrosine kinase
Grc38_ENST00000384476|snRNA	165	ENST00000358208.8	ENSG00000197122.11	SRC-201	SRC	protein_coding	3851	-11.54	-2.885	1	165	3484	3648	6714	SRC proto-oncogene, non-receptor tyrosine kinase
Grc38_ENST00000384476|snRNA	165	ENST00000373567.6	ENSG00000197122.11	SRC-002	SRC	protein_coding	4321	-11.54	-2.885	1	165	4102	4266	6714	SRC proto-oncogene, non-receptor tyrosine kinase
Grc38_ENST00000384476|snRNA	165	ENST00000373558.2	ENSG00000197122.11	SRC-005	SRC	protein_coding	4304	-11.54	-2.885	1	165	4120	4284	6714	SRC proto-oncogene, non-receptor tyrosine kinase
Grc38_ENST00000384476|snRNA	165	ENST00000292408.8	ENSG00000160867.14	FGFR4-001	FGFR4	protein_coding	3122	-11.48	-2.296	1	165	3	167	2264	fibroblast growth factor receptor 4
Grc38_ENST00000384499|snRNA	162	ENST00000488198.5	ENSG00000184371.13	CSF1-005	CSF1	protein_coding	1009	-16.46	-8.23	1	162	85	246	1435	colony stimulating factor 1 (macrophage)
Grc38_ENST00000384499|snRNA	162	ENST00000369801.1	ENSG00000184371.13	CSF1-003	CSF1	protein_coding	1364	-12.32	-6.16	1	162	433	594	1435	colony stimulating factor 1 (macrophage)
Grc38_ENST00000384499|snRNA	162	ENST00000614496.4	ENSG00000116062.14	MSH6-203	MSH6	protein_coding	4150	-11.19	-3.73	1	162	3763	3924	2956	mutS homolog 6
Grc38_ENST00000384499|snRNA	162	ENST00000540021.5	ENSG00000116062.14	MSH6-202	MSH6	protein_coding	3930	-11.19	-3.73	1	162	3543	3704	2956	mutS homolog 6
Grc38_ENST00000384499|snRNA	162	ENST00000622629.4	ENSG00000116062.14	MSH6-205	MSH6	protein_coding	4324	-11.19	-3.73	1	162	3937	4098	2956	mutS homolog 6
Grc38_ENST00000384499|snRNA	162	ENST00000445503.5	ENSG00000116062.14	MSH6-002	MSH6	nonsense_mediated_decay	4158	-11.19	-3.73	1	162	3771	3932	2956	mutS homolog 6
Grc38_ENST00000384499|snRNA	162	ENST00000234420.9	ENSG00000116062.14	MSH6-001	MSH6	protein_coding	7476	-11.19	-3.73	1	162	7089	7250	2956	mutS homolog 6
Grc38_ENST00000384499|snRNA	162	ENST00000456246.1	ENSG00000116062.14	MSH6-003	MSH6	nonsense_mediated_decay	846	-11.19	-3.73	1	162	505	666	2956	mutS homolog 6
Grc38_ENST00000384499|snRNA	162	ENST00000493177.1	ENSG00000116062.14	MSH6-007	MSH6	processed_transcript	813	-11.19	-3.73	1	162	514	675	2956	mutS homolog 6
Grc38_ENST00000384499|snRNA	162	ENST00000470254.1	ENSG00000148737.16	TCF7L2-013	TCF7L2	nonsense_mediated_decay	768	-10.12	-3.3733	68	162	1	95	6934	transcription factor 7-like 2 (T-cell specific, HMG-box)
Grc38_ENST00000384499|snRNA	162	ENST00000514472.1	ENSG00000160867.14	FGFR4-012	FGFR4	protein_coding	552	-11.48	-2.296	1	147	406	552	2264	fibroblast growth factor receptor 4
Grc38_ENST00000384592|snRNA	164	ENST00000474703.1	ENSG00000132781.17	MUTYH-017	MUTYH	retained_intron	577	-15.76	-2.6267	55	164	1	110	4595	mutY homolog
Grc38_ENST00000384610|snRNA	164	ENST00000349937.7	ENSG00000148737.16	TCF7L2-024	TCF7L2	protein_coding	725	-7.91	-3.955	101	164	1	64	6934	transcription factor 7-like 2 (T-cell specific, HMG-box)
Grc38_ENST00000384610|snRNA	164	ENST00000536728.5	ENSG00000214530.8	STARD10-017	STARD10	protein_coding	451	-8.16	-2.04	28	164	1	137	10809	StAR-related lipid transfer (START) domain containing 10
Grc38_ENST00000384619|snRNA	164	ENST00000472889.2	ENSG00000085999.11	RAD54L-004	RAD54L	protein_coding	767	-13.56	-6.78	77	164	1	88	8438	RAD54-like (S. cerevisiae)
Grc38_ENST00000384619|snRNA	164	ENST00000485723.1	ENSG00000127946.16	HIP1-007	HIP1	processed_transcript	419	-9.12	-4.56	1	164	188	351	3092	huntingtin interacting protein 1
Grc38_ENST00000384619|snRNA	164	ENST00000461124.1	ENSG00000067082.14	KLF6-005	KLF6	processed_transcript	764	-9.44	-2.36	2	164	1	163	1316	Kruppel-like factor 6
Grc38_ENST00000387069|snRNA	134	ENST00000478619.1	ENSG00000068028.17	RASSF1-011	RASSF1	retained_intron	2060	-14.59	-4.8633	1	134	1704	1837	11186	Ras association (RalGDS/AF-6) domain family member 1
Grc38_ENST00000387069|snRNA	134	ENST00000488024.1	ENSG00000068028.17	RASSF1-010	RASSF1	processed_transcript	1385	-14.59	-4.8633	1	134	1179	1312	11186	Ras association (RalGDS/AF-6) domain family member 1
Grc38_ENST00000387069|snRNA	134	ENST00000493177.1	ENSG00000116062.14	MSH6-007	MSH6	processed_transcript	813	-11.19	-3.73	1	134	396	529	2956	mutS homolog 6
Grc38_ENST00000387069|snRNA	134	ENST00000355498.6	ENSG00000132781.17	MUTYH-008	MUTYH	protein_coding	1776	-15.76	-2.6267	1	134	1636	1769	4595	mutY homolog
Grc38_ENST00000387069|snRNA	134	ENST00000531105.5	ENSG00000132781.17	MUTYH-037	MUTYH	protein_coding	501	-15.76	-2.6267	1	134	313	446	4595	mutY homolog
Grc38_ENST00000387069|snRNA	134	ENST00000534453.1	ENSG00000132781.17	MUTYH-032	MUTYH	retained_intron	672	-15.76	-2.6267	1	134	412	545	4595	mutY homolog
Grc38_ENST00000387069|snRNA	134	ENST00000307078.9	ENSG00000168646.12	AXIN2-001	AXIN2	protein_coding	4259	-15.17	-2.5283	1	134	4052	4185	8313	axin 2
Grc38_ENST00000387069|snRNA	134	ENST00000618960.4	ENSG00000168646.12	AXIN2-202	AXIN2	protein_coding	4060	-15.17	-2.5283	1	134	3853	3986	8313	axin 2
Grc38_ENST00000387069|snRNA	134	ENST00000600859.5	ENSG00000062822.12	POLD1-003	POLD1	nonsense_mediated_decay	3474	-14.01	-2.335	1	134	2960	3093	5424	polymerase (DNA directed), delta 1, catalytic subunit
Grc38_ENST00000387069|snRNA	134	ENST00000613923.4	ENSG00000062822.12	POLD1-201	POLD1	protein_coding	3542	-14.01	-2.335	1	134	3022	3155	5424	polymerase (DNA directed), delta 1, catalytic subunit
Grc38_ENST00000387069|snRNA	134	ENST00000440232.6	ENSG00000062822.12	POLD1-002	POLD1	protein_coding	3444	-14.01	-2.335	1	134	2928	3061	5424	polymerase (DNA directed), delta 1, catalytic subunit
Grc38_ENST00000387069|snRNA	134	ENST00000599857.5	ENSG00000062822.12	POLD1-001	POLD1	protein_coding	3435	-14.01	-2.335	1	134	2919	3052	5424	polymerase (DNA directed), delta 1, catalytic subunit
Grc38_ENST00000387069|snRNA	134	ENST00000595904.5	ENSG00000062822.12	POLD1-004	POLD1	protein_coding	3402	-14.01	-2.335	1	134	2953	3086	5424	polymerase (DNA directed), delta 1, catalytic subunit
Grc38_ENST00000387069|snRNA	134	ENST00000406134.5	ENSG00000095002.13	MSH2-002	MSH2	protein_coding	3628	-10.93	-2.186	1	134	3377	3510	4436	mutS homolog 2
Grc38_ENST00000387069|snRNA	134	ENST00000369389.6	ENSG00000148737.16	TCF7L2-021	TCF7L2	protein_coding	691	-16.87	-2.1088	1	104	588	691	6934	transcription factor 7-like 2 (T-cell specific, HMG-box)
Grc38_ENST00000411247|snRNA	97	ENST00000199448.8	ENSG00000086289.11	EPDR1-001	EPDR1	protein_coding	2599	-18.03	-9.015	1	97	325	421	54749	ependymin related 1
Grc38_ENST00000411247|snRNA	97	ENST00000423717.1	ENSG00000086289.11	EPDR1-004	EPDR1	protein_coding	638	-18.03	-9.015	1	97	228	324	54749	ependymin related 1
Grc38_ENST00000411247|snRNA	97	ENST00000329608.10	ENSG00000184371.13	CSF1-001	CSF1	protein_coding	4210	-16.46	-8.23	1	97	449	545	1435	colony stimulating factor 1 (macrophage)
Grc38_ENST00000411247|snRNA	97	ENST00000476687.2	ENSG00000085999.11	RAD54L-009	RAD54L	nonsense_mediated_decay	574	-13.56	-6.78	14	97	1	84	8438	RAD54-like (S. cerevisiae)
Grc38_ENST00000411247|snRNA	97	ENST00000476760.1	ENSG00000112655.15	PTK7-013	PTK7	protein_coding	902	-13.35	-6.675	1	97	516	612	5754	protein tyrosine kinase 7 (inactive)
Grc38_ENST00000411247|snRNA	97	ENST00000263083.10	ENSG00000108963.17	DPH1-001	DPH1	protein_coding	2221	-13.35	-6.675	1	97	621	717	1801	diphthamide biosynthesis 1
Grc38_ENST00000411247|snRNA	97	ENST00000575667.5	ENSG00000108963.17	DPH1-002	DPH1	nonsense_mediated_decay	1644	-13.35	-6.675	1	97	215	311	1801	diphthamide biosynthesis 1
Grc38_ENST00000411247|snRNA	97	ENST00000571418.5	ENSG00000108963.17	DPH1-007	DPH1	protein_coding	1733	-13.35	-6.675	1	97	215	311	1801	diphthamide biosynthesis 1
Grc38_ENST00000411247|snRNA	97	ENST00000572214.5	ENSG00000108963.17	DPH1-013	DPH1	retained_intron	946	-10.99	-5.495	1	97	663	759	1801	diphthamide biosynthesis 1
Grc38_ENST00000411247|snRNA	97	ENST00000607788.1	ENSG00000108963.17	DPH1-018	DPH1	protein_coding	775	-10.99	-5.495	1	97	145	241	1801	diphthamide biosynthesis 1
Grc38_ENST00000411247|snRNA	97	ENST00000335858.11	ENSG00000185379.20	RAD51D-003	RAD51D	protein_coding	1353	-10.97	-5.485	1	97	628	724	5892	RAD51 paralog D
Grc38_ENST00000411247|snRNA	97	ENST00000586210.5	ENSG00000185379.20	RAD51D-008	RAD51D	nonsense_mediated_decay	1194	-10.97	-5.485	1	97	244	340	5892	RAD51 paralog D
Grc38_ENST00000411247|snRNA	97	ENST00000428863.6	ENSG00000135679.22	MDM2-202	MDM2	protein_coding	1037	-18.02	-4.505	1	97	18	114	4193	MDM2 proto-oncogene, E3 ubiquitin protein ligase
Grc38_ENST00000411247|snRNA	97	ENST00000393412.7	ENSG00000135679.22	MDM2-201	MDM2	protein_coding	1404	-18.02	-4.505	1	97	18	114	4193	MDM2 proto-oncogene, E3 ubiquitin protein ligase
Grc38_ENST00000411247|snRNA	97	ENST00000276659.9	ENSG00000147655.10	RSPO2-001	RSPO2	protein_coding	3111	-11.78	-3.9267	1	97	441	537	340419	R-spondin 2
Grc38_ENST00000411247|snRNA	97	ENST00000561912.2	ENSG00000272168.6	CASC15-007	CASC15	lincRNA	1449	-10.97	-3.6567	1	97	843	939
Grc38_ENST00000411247|snRNA	97	ENST00000482755.6	ENSG00000085733.15	CTTN-004	CTTN	retained_intron	1087	-10.45	-3.4833	1	97	627	723	2017	cortactin
Grc38_ENST00000411247|snRNA	97	ENST00000579852.1	ENSG00000108342.12	CSF3-007	CSF3	nonsense_mediated_decay	1288	-9.2	-3.0667	1	97	860	956	1440	colony stimulating factor 3 (granulocyte)
Grc38_ENST00000411247|snRNA	97	ENST00000394148.7	ENSG00000108342.12	CSF3-004	CSF3	protein_coding	622	-9.2	-3.0667	1	97	159	255	1440	colony stimulating factor 3 (granulocyte)
Grc38_ENST00000411247|snRNA	97	ENST00000525898.5	ENSG00000085117.11	CD82-010	CD82	retained_intron	1405	-11.6	-2.9	1	97	256	352	3732	CD82 molecule
Grc38_ENST00000411247|snRNA	97	ENST00000530931.1	ENSG00000085117.11	CD82-014	CD82	processed_transcript	891	-11.6	-2.9	1	97	148	244	3732	CD82 molecule
Grc38_ENST00000411247|snRNA	97	ENST00000554826.1	ENSG00000142208.15	AKT1-016	AKT1	retained_intron	572	-11.45	-2.8625	1	97	1	97	207	v-akt murine thymoma viral oncogene homolog 1
Grc38_ENST00000411247|snRNA	97	ENST00000375702.5	ENSG00000168646.12	AXIN2-004	AXIN2	protein_coding	2541	-11.24	-2.81	1	97	485	581	8313	axin 2
Grc38_ENST00000411247|snRNA	97	ENST00000578251.1	ENSG00000168646.12	AXIN2-009	AXIN2	retained_intron	588	-11.24	-2.81	1	97	224	320	8313	axin 2
Grc38_ENST00000411247|snRNA	97	ENST00000407977.6	ENSG00000108375.12	RNF43-003	RNF43	protein_coding	5516	-12.94	-2.588	1	97	3597	3693	54894	ring finger protein 43
Grc38_ENST00000411247|snRNA	97	ENST00000583753.5	ENSG00000108375.12	RNF43-005	RNF43	protein_coding	3560	-12.94	-2.588	1	97	2421	2517	54894	ring finger protein 43
Grc38_ENST00000411247|snRNA	97	ENST00000584437.5	ENSG00000108375.12	RNF43-002	RNF43	protein_coding	5575	-12.94	-2.588	1	97	2421	2517	54894	ring finger protein 43
Grc38_ENST00000411247|snRNA	97	ENST00000577716.5	ENSG00000108375.12	RNF43-001	RNF43	protein_coding	4367	-12.94	-2.588	1	97	2421	2517	54894	ring finger protein 43
Grc38_ENST00000411247|snRNA	97	ENST00000577625.5	ENSG00000108375.12	RNF43-006	RNF43	protein_coding	2198	-12.94	-2.588	1	97	1170	1266	54894	ring finger protein 43
Grc38_ENST00000411247|snRNA	97	ENST00000581868.1	ENSG00000108375.12	RNF43-004	RNF43	protein_coding	2610	-12.94	-2.588	1	97	1595	1691	54894	ring finger protein 43
Grc38_ENST00000411247|snRNA	97	ENST00000307078.9	ENSG00000168646.12	AXIN2-001	AXIN2	protein_coding	4259	-15.17	-2.5283	1	97	1803	1899	8313	axin 2
Grc38_ENST00000411247|snRNA	97	ENST00000618960.4	ENSG00000168646.12	AXIN2-202	AXIN2	protein_coding	4060	-15.17	-2.5283	1	97	1799	1895	8313	axin 2
Grc38_ENST00000411247|snRNA	97	ENST00000358402.8	ENSG00000125952.18	MAX-001	MAX	protein_coding	1973	-16.85	-2.4071	1	97	609	705	4149	MYC associated factor X
Grc38_ENST00000411247|snRNA	97	ENST00000618858.4	ENSG00000125952.18	MAX-201	MAX	protein_coding	2141	-16.85	-2.4071	1	97	609	705	4149	MYC associated factor X
Grc38_ENST00000411247|snRNA	97	ENST00000394606.6	ENSG00000125952.18	MAX-008	MAX	nonsense_mediated_decay	2097	-16.85	-2.4071	1	97	606	702	4149	MYC associated factor X
Grc38_ENST00000411247|snRNA	97	ENST00000555932.5	ENSG00000125952.18	MAX-011	MAX	protein_coding	1673	-16.85	-2.4071	1	97	575	671	4149	MYC associated factor X
Grc38_ENST00000411247|snRNA	97	ENST00000284165.10	ENSG00000125952.18	MAX-004	MAX	protein_coding	3155	-16.85	-2.4071	1	97	531	627	4149	MYC associated factor X
Grc38_ENST00000411247|snRNA	97	ENST00000358664.8	ENSG00000125952.18	MAX-002	MAX	protein_coding	1546	-16.85	-2.4071	1	97	189	285	4149	MYC associated factor X
Grc38_ENST00000411247|snRNA	97	ENST00000555419.5	ENSG00000125952.18	MAX-012	MAX	protein_coding	765	-16.85	-2.4071	1	97	436	532	4149	MYC associated factor X
Grc38_ENST00000411247|snRNA	97	ENST00000600859.5	ENSG00000062822.12	POLD1-003	POLD1	nonsense_mediated_decay	3474	-14.01	-2.335	1	97	162	258	5424	polymerase (DNA directed), delta 1, catalytic subunit
Grc38_ENST00000411247|snRNA	97	ENST00000613923.4	ENSG00000062822.12	POLD1-201	POLD1	protein_coding	3542	-14.01	-2.335	1	97	43	139	5424	polymerase (DNA directed), delta 1, catalytic subunit
Grc38_ENST00000411247|snRNA	97	ENST00000440232.6	ENSG00000062822.12	POLD1-002	POLD1	protein_coding	3444	-14.01	-2.335	1	97	27	123	5424	polymerase (DNA directed), delta 1, catalytic subunit
Grc38_ENST00000411247|snRNA	97	ENST00000595904.5	ENSG00000062822.12	POLD1-004	POLD1	protein_coding	3402	-14.01	-2.335	1	55	3348	3402	5424	polymerase (DNA directed), delta 1, catalytic subunit
Grc38_ENST00000411247|snRNA	97	ENST00000510911.5	ENSG00000160867.14	FGFR4-009	FGFR4	protein_coding	709	-11.48	-2.296	4	97	1	94	2264	fibroblast growth factor receptor 4
Grc38_ENST00000411247|snRNA	97	ENST00000507708.1	ENSG00000160867.14	FGFR4-011	FGFR4	processed_transcript	476	-11.48	-2.296	4	97	1	94	2264	fibroblast growth factor receptor 4
Grc38_ENST00000411247|snRNA	97	ENST00000350721.8	ENSG00000175054.14	ATR-001	ATR	protein_coding	8249	-12.83	-2.1383	1	97	4742	4838	545	ATR serine/threonine kinase
Grc38_ENST00000411247|snRNA	97	ENST00000554974.5	ENSG00000126215.13	XRCC3-012	XRCC3	protein_coding	575	-10.6	-2.12	1	97	241	337	7517	X-ray repair complementing defective repair in Chinese hamster cells 3
Grc38_ENST00000411247|snRNA	97	ENST00000554774.1	ENSG00000126215.13	XRCC3-016	XRCC3	retained_intron	510	-10.6	-2.12	1	97	37	133	7517	X-ray repair complementing defective repair in Chinese hamster cells 3
Grc38_ENST00000411247|snRNA	97	ENST00000369389.6	ENSG00000148737.16	TCF7L2-021	TCF7L2	protein_coding	691	-16.87	-2.1088	1	97	576	672	6934	transcription factor 7-like 2 (T-cell specific, HMG-box)
Grc38_ENST00000411247|snRNA	97	ENST00000494229.1	ENSG00000206538.8	VGLL3-003	VGLL3	protein_coding	624	-10.07	-2.014	1	97	164	260
Grc38_ENST00000516337|miRNA	74	ENST00000488198.5	ENSG00000184371.13	CSF1-005	CSF1	protein_coding	1009	-16.46	-8.23	1	74	139	212	1435	colony stimulating factor 1 (macrophage)
Grc38_ENST00000516337|miRNA	74	ENST00000369802.7	ENSG00000184371.13	CSF1-002	CSF1	protein_coding	2484	-16.46	-8.23	1	74	1520	1593	1435	colony stimulating factor 1 (macrophage)
Grc38_ENST00000516337|miRNA	74	ENST00000442598.5	ENSG00000085999.11	RAD54L-201	RAD54L	protein_coding	2549	-13.56	-6.78	1	74	1066	1139	8438	RAD54-like (S. cerevisiae)
Grc38_ENST00000516337|miRNA	74	ENST00000371975.8	ENSG00000085999.11	RAD54L-001	RAD54L	protein_coding	3108	-13.56	-6.78	1	74	1065	1138	8438	RAD54-like (S. cerevisiae)
Grc38_ENST00000516337|miRNA	74	ENST00000473251.2	ENSG00000085999.11	RAD54L-008	RAD54L	nonsense_mediated_decay	834	-13.56	-6.78	1	74	4	77	8438	RAD54-like (S. cerevisiae)
Grc38_ENST00000516337|miRNA	74	ENST00000476687.2	ENSG00000085999.11	RAD54L-009	RAD54L	nonsense_mediated_decay	574	-13.56	-6.78	1	74	175	248	8438	RAD54-like (S. cerevisiae)
Grc38_ENST00000516337|miRNA	74	ENST00000576129.5	ENSG00000108963.17	DPH1-015	DPH1	retained_intron	991	-13.35	-6.675	1	74	9	82	1801	diphthamide biosynthesis 1
Grc38_ENST00000516337|miRNA	74	ENST00000593103.1	ENSG00000129667.12	RHBDF2-018	RHBDF2	retained_intron	562	-12.32	-6.16	1	74	34	107	79651	rhomboid 5 homolog 2 (Drosophila)
Grc38_ENST00000516337|miRNA	74	ENST00000482021.1	ENSG00000174775.16	HRAS-010	HRAS	processed_transcript	167	-10.72	-5.36	34	74	1	41	3265	Harvey rat sarcoma viral oncogene homolog
Grc38_ENST00000516337|miRNA	74	ENST00000543093.1	ENSG00000182578.13	CSF1R-201	CSF1R	protein_coding	921	-9.03	-4.515	1	74	181	254	1436	colony stimulating factor 1 receptor
Grc38_ENST00000516337|miRNA	74	ENST00000502660.5	ENSG00000182578.13	CSF1R-003	CSF1R	retained_intron	1388	-9.03	-4.515	1	74	521	594	1436	colony stimulating factor 1 receptor
Grc38_ENST00000516337|miRNA	74	ENST00000511344.1	ENSG00000182578.13	CSF1R-004	CSF1R	protein_coding	655	-9.03	-4.515	1	74	83	156	1436	colony stimulating factor 1 receptor
Grc38_ENST00000516337|miRNA	74	ENST00000428863.6	ENSG00000135679.22	MDM2-202	MDM2	protein_coding	1037	-18.02	-4.505	1	74	952	1025	4193	MDM2 proto-oncogene, E3 ubiquitin protein ligase
Grc38_ENST00000516337|miRNA	74	ENST00000393412.7	ENSG00000135679.22	MDM2-201	MDM2	protein_coding	1404	-18.02	-4.505	1	74	1319	1392	4193	MDM2 proto-oncogene, E3 ubiquitin protein ligase
Grc38_ENST00000516337|miRNA	74	ENST00000584601.5	ENSG00000141736.13	ERBB2-001	ERBB2	protein_coding	4792	-12.94	-4.3133	1	74	932	1005	2064	erb-b2 receptor tyrosine kinase 2
Grc38_ENST00000516337|miRNA	74	ENST00000406381.6	ENSG00000141736.13	ERBB2-201	ERBB2	protein_coding	4564	-12.94	-4.3133	1	74	1233	1306	2064	erb-b2 receptor tyrosine kinase 2
Grc38_ENST00000516337|miRNA	74	ENST00000541774.5	ENSG00000141736.13	ERBB2-202	ERBB2	protein_coding	4341	-12.94	-4.3133	1	74	1233	1306	2064	erb-b2 receptor tyrosine kinase 2
Grc38_ENST00000516337|miRNA	74	ENST00000445658.6	ENSG00000141736.13	ERBB2-004	ERBB2	protein_coding	3238	-12.94	-4.3133	1	74	650	723	2064	erb-b2 receptor tyrosine kinase 2
Grc38_ENST00000516337|miRNA	74	ENST00000584450.5	ENSG00000141736.13	ERBB2-005	ERBB2	protein_coding	3730	-12.94	-4.3133	1	74	362	435	2064	erb-b2 receptor tyrosine kinase 2
Grc38_ENST00000516337|miRNA	74	ENST00000578373.5	ENSG00000141736.13	ERBB2-007	ERBB2	nonsense_mediated_decay	4523	-12.94	-4.3133	1	74	1148	1221	2064	erb-b2 receptor tyrosine kinase 2
Grc38_ENST00000516337|miRNA	74	ENST00000269571.9	ENSG00000141736.13	ERBB2-008	ERBB2	protein_coding	4545	-12.94	-4.3133	1	74	1233	1306	2064	erb-b2 receptor tyrosine kinase 2
Grc38_ENST00000516337|miRNA	74	ENST00000276659.9	ENSG00000147655.10	RSPO2-001	RSPO2	protein_coding	3111	-11.78	-3.9267	1	74	1598	1671	340419	R-spondin 2
Grc38_ENST00000516337|miRNA	74	ENST00000511792.5	ENSG00000153071.14	DAB2-011	DAB2	protein_coding	551	-7.71	-3.855	1	74	148	221	1601	Dab, mitogen-responsive phosphoprotein, homolog 2 (Drosophila)
Grc38_ENST00000516337|miRNA	74	ENST00000618469.1	ENSG00000012048.20	BRCA1-027	BRCA1	protein_coding	718	-10.45	-3.4833	1	74	259	332	672	breast cancer 1, early onset
Grc38_ENST00000516337|miRNA	74	ENST00000535077.1	ENSG00000074319.12	TSG101-005	TSG101	processed_transcript	685	-12.91	-3.2275	36	74	1	39	7251	tumor susceptibility 101
Grc38_ENST00000516337|miRNA	74	ENST00000490377.1	ENSG00000137936.16	BCAR3-007	BCAR3	processed_transcript	467	-9.12	-3.04	1	74	67	140	8412	breast cancer anti-estrogen resistance 3
Grc38_ENST00000516337|miRNA	74	ENST00000525898.5	ENSG00000085117.11	CD82-010	CD82	retained_intron	1405	-11.6	-2.9	1	74	1292	1365	3732	CD82 molecule
Grc38_ENST00000516337|miRNA	74	ENST00000530601.1	ENSG00000085117.11	CD82-012	CD82	protein_coding	581	-11.6	-2.9	1	36	546	581	3732	CD82 molecule
Grc38_ENST00000516337|miRNA	74	ENST00000511452.1	ENSG00000170448.11	NFXL1-005	NFXL1	retained_intron	419	-5.39	-2.695	1	74	295	368	152518	nuclear transcription factor, X-box binding-like 1
Grc38_ENST00000516337|miRNA	74	ENST00000354383.10	ENSG00000132781.17	MUTYH-007	MUTYH	protein_coding	1744	-15.76	-2.6267	1	74	539	612	4595	mutY homolog
Grc38_ENST00000516337|miRNA	74	ENST00000475516.5	ENSG00000132781.17	MUTYH-009	MUTYH	nonsense_mediated_decay	1677	-15.76	-2.6267	1	74	539	612	4595	mutY homolog
Grc38_ENST00000516337|miRNA	74	ENST00000355498.6	ENSG00000132781.17	MUTYH-008	MUTYH	protein_coding	1776	-15.76	-2.6267	1	74	539	612	4595	mutY homolog
Grc38_ENST00000516337|miRNA	74	ENST00000358402.8	ENSG00000125952.18	MAX-001	MAX	protein_coding	1973	-16.85	-2.4071	1	74	598	671	4149	MYC associated factor X
Grc38_ENST00000516337|miRNA	74	ENST00000618858.4	ENSG00000125952.18	MAX-201	MAX	protein_coding	2141	-16.85	-2.4071	1	74	598	671	4149	MYC associated factor X
Grc38_ENST00000516337|miRNA	74	ENST00000394606.6	ENSG00000125952.18	MAX-008	MAX	nonsense_mediated_decay	2097	-16.85	-2.4071	1	74	595	668	4149	MYC associated factor X
Grc38_ENST00000516337|miRNA	74	ENST00000555932.5	ENSG00000125952.18	MAX-011	MAX	protein_coding	1673	-16.85	-2.4071	1	74	564	637	4149	MYC associated factor X
Grc38_ENST00000516337|miRNA	74	ENST00000284165.10	ENSG00000125952.18	MAX-004	MAX	protein_coding	3155	-16.85	-2.4071	1	74	520	593	4149	MYC associated factor X
Grc38_ENST00000516337|miRNA	74	ENST00000358664.8	ENSG00000125952.18	MAX-002	MAX	protein_coding	1546	-16.85	-2.4071	1	74	178	251	4149	MYC associated factor X
Grc38_ENST00000516337|miRNA	74	ENST00000292408.8	ENSG00000160867.14	FGFR4-001	FGFR4	protein_coding	3122	-11.48	-2.296	1	74	383	456	2264	fibroblast growth factor receptor 4
Grc38_ENST00000516337|miRNA	74	ENST00000393648.6	ENSG00000160867.14	FGFR4-003	FGFR4	protein_coding	2733	-11.48	-2.296	1	74	261	334	2264	fibroblast growth factor receptor 4
Grc38_ENST00000516337|miRNA	74	ENST00000350721.8	ENSG00000175054.14	ATR-001	ATR	protein_coding	8249	-12.83	-2.1383	1	74	2010	2083	545	ATR serine/threonine kinase
Grc38_ENST00000516337|miRNA	74	ENST00000554974.5	ENSG00000126215.13	XRCC3-012	XRCC3	protein_coding	575	-10.6	-2.12	1	74	278	351	7517	X-ray repair complementing defective repair in Chinese hamster cells 3
Grc38_ENST00000516337|miRNA	74	ENST00000554774.1	ENSG00000126215.13	XRCC3-016	XRCC3	retained_intron	510	-10.6	-2.12	1	74	74	147	7517	X-ray repair complementing defective repair in Chinese hamster cells 3
Grc38_ENST00000516337|miRNA	74	ENST00000415046.6	ENSG00000152894.14	PTPRK-009	PTPRK	protein_coding	1029	-8.45	-2.1125	1	74	538	611	5796	protein tyrosine phosphatase, receptor type, K
Grc38_ENST00000516337|miRNA	74	ENST00000415055.2	ENSG00000152894.14	PTPRK-007	PTPRK	protein_coding	782	-8.45	-2.1125	1	74	392	465	5796	protein tyrosine phosphatase, receptor type, K
Grc38_ENST00000516337|miRNA	74	ENST00000494229.1	ENSG00000206538.8	VGLL3-003	VGLL3	protein_coding	624	-10.07	-2.014	1	74	68	141
Grc38_ENST00000516502|snRNA	125	ENST00000263083.10	ENSG00000108963.17	DPH1-001	DPH1	protein_coding	2221	-13.35	-6.675	1	125	930	1054	1801	diphthamide biosynthesis 1
Grc38_ENST00000516502|snRNA	125	ENST00000575667.5	ENSG00000108963.17	DPH1-002	DPH1	nonsense_mediated_decay	1644	-13.35	-6.675	1	125	524	648	1801	diphthamide biosynthesis 1
Grc38_ENST00000516502|snRNA	125	ENST00000571418.5	ENSG00000108963.17	DPH1-007	DPH1	protein_coding	1733	-13.35	-6.675	1	125	524	648	1801	diphthamide biosynthesis 1
Grc38_ENST00000516502|snRNA	125	ENST00000572214.5	ENSG00000108963.17	DPH1-013	DPH1	retained_intron	946	-10.99	-5.495	1	125	558	682	1801	diphthamide biosynthesis 1
Grc38_ENST00000516502|snRNA	125	ENST00000607788.1	ENSG00000108963.17	DPH1-018	DPH1	protein_coding	775	-10.99	-5.495	1	125	550	674	1801	diphthamide biosynthesis 1
Grc38_ENST00000516502|snRNA	125	ENST00000335858.11	ENSG00000185379.20	RAD51D-003	RAD51D	protein_coding	1353	-10.97	-5.485	1	125	1144	1268	5892	RAD51 paralog D
Grc38_ENST00000516502|snRNA	125	ENST00000586210.5	ENSG00000185379.20	RAD51D-008	RAD51D	nonsense_mediated_decay	1194	-10.97	-5.485	1	125	1014	1138	5892	RAD51 paralog D
Grc38_ENST00000516502|snRNA	125	ENST00000488024.1	ENSG00000068028.17	RASSF1-010	RASSF1	processed_transcript	1385	-14.59	-4.8633	13	125	1	113	11186	Ras association (RalGDS/AF-6) domain family member 1
Grc38_ENST00000516502|snRNA	125	ENST00000543093.1	ENSG00000182578.13	CSF1R-201	CSF1R	protein_coding	921	-9.03	-4.515	1	125	455	579	1436	colony stimulating factor 1 receptor
Grc38_ENST00000516502|snRNA	125	ENST00000502660.5	ENSG00000182578.13	CSF1R-003	CSF1R	retained_intron	1388	-9.03	-4.515	1	125	795	919	1436	colony stimulating factor 1 receptor
Grc38_ENST00000516502|snRNA	125	ENST00000511344.1	ENSG00000182578.13	CSF1R-004	CSF1R	protein_coding	655	-9.03	-4.515	1	125	126	250	1436	colony stimulating factor 1 receptor
Grc38_ENST00000516502|snRNA	125	ENST00000393412.7	ENSG00000135679.22	MDM2-201	MDM2	protein_coding	1404	-18.02	-4.505	51	125	1	75	4193	MDM2 proto-oncogene, E3 ubiquitin protein ligase
Grc38_ENST00000516502|snRNA	125	ENST00000349937.7	ENSG00000148737.16	TCF7L2-024	TCF7L2	protein_coding	725	-7.91	-3.955	1	125	236	360	6934	transcription factor 7-like 2 (T-cell specific, HMG-box)
Grc38_ENST00000516502|snRNA	125	ENST00000607272.2	ENSG00000116062.14	MSH6-009	MSH6	processed_transcript	2219	-9.31	-3.1033	1	125	1962	2086	2956	mutS homolog 6
Grc38_ENST00000516502|snRNA	125	ENST00000469435.1	ENSG00000067082.14	KLF6-002	KLF6	protein_coding	2169	-20.68	-2.9543	1	125	1386	1510	1316	Kruppel-like factor 6
Grc38_ENST00000516502|snRNA	125	ENST00000354383.10	ENSG00000132781.17	MUTYH-007	MUTYH	protein_coding	1744	-15.76	-2.6267	1	125	429	553	4595	mutY homolog
Grc38_ENST00000516502|snRNA	125	ENST00000475516.5	ENSG00000132781.17	MUTYH-009	MUTYH	nonsense_mediated_decay	1677	-15.76	-2.6267	1	125	429	553	4595	mutY homolog
Grc38_ENST00000516502|snRNA	125	ENST00000415046.6	ENSG00000152894.14	PTPRK-009	PTPRK	protein_coding	1029	-8.45	-2.1125	1	125	719	843	5796	protein tyrosine phosphatase, receptor type, K
Grc38_ENST00000516502|snRNA	125	ENST00000415055.2	ENSG00000152894.14	PTPRK-007	PTPRK	protein_coding	782	-8.45	-2.1125	1	125	585	709	5796	protein tyrosine phosphatase, receptor type, K
Grc38_ENST00000582082|miRNA	51	ENST00000199448.8	ENSG00000086289.11	EPDR1-001	EPDR1	protein_coding	2599	-18.03	-9.015	1	51	2412	2462	54749	ependymin related 1
Grc38_ENST00000582082|miRNA	51	ENST00000423717.1	ENSG00000086289.11	EPDR1-004	EPDR1	protein_coding	638	-18.03	-9.015	1	51	548	598	54749	ependymin related 1
Grc38_ENST00000582082|miRNA	51	ENST00000357302.8	ENSG00000184371.13	CSF1-008	CSF1	protein_coding	597	-16.46	-8.23	1	51	320	370	1435	colony stimulating factor 1 (macrophage)
Grc38_ENST00000582082|miRNA	51	ENST00000329608.10	ENSG00000184371.13	CSF1-001	CSF1	protein_coding	4210	-16.46	-8.23	1	51	3781	3831	1435	colony stimulating factor 1 (macrophage)
Grc38_ENST00000582082|miRNA	51	ENST00000488198.5	ENSG00000184371.13	CSF1-005	CSF1	protein_coding	1009	-16.46	-8.23	1	51	817	867	1435	colony stimulating factor 1 (macrophage)
Grc38_ENST00000582082|miRNA	51	ENST00000369802.7	ENSG00000184371.13	CSF1-002	CSF1	protein_coding	2484	-16.46	-8.23	1	51	2321	2371	1435	colony stimulating factor 1 (macrophage)
Grc38_ENST00000582082|miRNA	51	ENST00000420111.6	ENSG00000184371.13	CSF1-004	CSF1	protein_coding	1083	-16.46	-8.23	1	51	929	979	1435	colony stimulating factor 1 (macrophage)
Grc38_ENST00000582082|miRNA	51	ENST00000442598.5	ENSG00000085999.11	RAD54L-201	RAD54L	protein_coding	2549	-13.56	-6.78	1	51	419	469	8438	RAD54-like (S. cerevisiae)
Grc38_ENST00000582082|miRNA	51	ENST00000371975.8	ENSG00000085999.11	RAD54L-001	RAD54L	protein_coding	3108	-13.56	-6.78	1	51	979	1029	8438	RAD54-like (S. cerevisiae)
Grc38_ENST00000582082|miRNA	51	ENST00000487700.1	ENSG00000085999.11	RAD54L-006	RAD54L	processed_transcript	472	-13.56	-6.78	1	51	302	352	8438	RAD54-like (S. cerevisiae)
Grc38_ENST00000582082|miRNA	51	ENST00000472889.2	ENSG00000085999.11	RAD54L-004	RAD54L	protein_coding	767	-13.56	-6.78	1	51	34	84	8438	RAD54-like (S. cerevisiae)
Grc38_ENST00000582082|miRNA	51	ENST00000473251.2	ENSG00000085999.11	RAD54L-008	RAD54L	nonsense_mediated_decay	834	-13.56	-6.78	1	51	209	259	8438	RAD54-like (S. cerevisiae)
Grc38_ENST00000582082|miRNA	51	ENST00000476687.2	ENSG00000085999.11	RAD54L-009	RAD54L	nonsense_mediated_decay	574	-13.56	-6.78	1	51	442	492	8438	RAD54-like (S. cerevisiae)
Grc38_ENST00000582082|miRNA	51	ENST00000476760.1	ENSG00000112655.15	PTK7-013	PTK7	protein_coding	902	-13.35	-6.675	1	51	27	77	5754	protein tyrosine kinase 7 (inactive)
Grc38_ENST00000582082|miRNA	51	ENST00000263083.10	ENSG00000108963.17	DPH1-001	DPH1	protein_coding	2221	-13.35	-6.675	1	51	119	169	1801	diphthamide biosynthesis 1
Grc38_ENST00000582082|miRNA	51	ENST00000575667.5	ENSG00000108963.17	DPH1-002	DPH1	nonsense_mediated_decay	1644	-13.35	-6.675	1	51	70	120	1801	diphthamide biosynthesis 1
Grc38_ENST00000582082|miRNA	51	ENST00000571418.5	ENSG00000108963.17	DPH1-007	DPH1	protein_coding	1733	-13.35	-6.675	1	51	70	120	1801	diphthamide biosynthesis 1
Grc38_ENST00000582082|miRNA	51	ENST00000572819.6	ENSG00000108963.17	DPH1-011	DPH1	retained_intron	1345	-13.35	-6.675	1	51	62	112	1801	diphthamide biosynthesis 1
Grc38_ENST00000582082|miRNA	51	ENST00000576129.5	ENSG00000108963.17	DPH1-015	DPH1	retained_intron	991	-13.35	-6.675	1	51	43	93	1801	diphthamide biosynthesis 1
Grc38_ENST00000582082|miRNA	51	ENST00000369801.1	ENSG00000184371.13	CSF1-003	CSF1	protein_coding	1364	-12.32	-6.16	1	51	1288	1338	1435	colony stimulating factor 1 (macrophage)
Grc38_ENST00000582082|miRNA	51	ENST00000593103.1	ENSG00000129667.12	RHBDF2-018	RHBDF2	retained_intron	562	-12.32	-6.16	1	50	513	562	79651	rhomboid 5 homolog 2 (Drosophila)
Grc38_ENST00000582082|miRNA	51	ENST00000572214.5	ENSG00000108963.17	DPH1-013	DPH1	retained_intron	946	-10.99	-5.495	1	51	243	293	1801	diphthamide biosynthesis 1
Grc38_ENST00000582082|miRNA	51	ENST00000607788.1	ENSG00000108963.17	DPH1-018	DPH1	protein_coding	775	-10.99	-5.495	1	51	149	199	1801	diphthamide biosynthesis 1
Grc38_ENST00000582082|miRNA	51	ENST00000335858.11	ENSG00000185379.20	RAD51D-003	RAD51D	protein_coding	1353	-10.97	-5.485	1	51	609	659	5892	RAD51 paralog D
Grc38_ENST00000582082|miRNA	51	ENST00000586210.5	ENSG00000185379.20	RAD51D-008	RAD51D	nonsense_mediated_decay	1194	-10.97	-5.485	1	51	225	275	5892	RAD51 paralog D
Grc38_ENST00000582082|miRNA	51	ENST00000404944.3	ENSG00000127946.16	HIP1-005	HIP1	retained_intron	728	-10.72	-5.36	1	51	47	97	3092	huntingtin interacting protein 1
Grc38_ENST00000582082|miRNA	51	ENST00000519303.6	ENSG00000076554.15	TPD52-003	TPD52	protein_coding	1594	-10.72	-5.36	1	51	1355	1405	7163	tumor protein D52
Grc38_ENST00000582082|miRNA	51	ENST00000479696.1	ENSG00000165238.16	WNK2-006	WNK2	processed_transcript	532	-10.72	-5.36	1	51	147	197	65268	WNK lysine deficient protein kinase 2
Grc38_ENST00000582082|miRNA	51	ENST00000482021.1	ENSG00000174775.16	HRAS-010	HRAS	processed_transcript	167	-10.72	-5.36	1	51	59	109	3265	Harvey rat sarcoma viral oncogene homolog
Grc38_ENST00000582082|miRNA	51	ENST00000425083.3	ENSG00000115705.20	TPO-009	TPO	processed_transcript	718	-14.89	-4.9633	1	51	512	562	7173	thyroid peroxidase
Grc38_ENST00000582082|miRNA	51	ENST00000587421.5	ENSG00000175387.15	SMAD2-007	SMAD2	protein_coding	575	-9.92	-4.96	1	51	7	57	4087	SMAD family member 2
Grc38_ENST00000582082|miRNA	51	ENST00000478619.1	ENSG00000068028.17	RASSF1-011	RASSF1	retained_intron	2060	-14.59	-4.8633	1	51	757	807	11186	Ras association (RalGDS/AF-6) domain family member 1
Grc38_ENST00000582082|miRNA	51	ENST00000488024.1	ENSG00000068028.17	RASSF1-010	RASSF1	processed_transcript	1385	-14.59	-4.8633	1	51	564	614	11186	Ras association (RalGDS/AF-6) domain family member 1
Grc38_ENST00000582082|miRNA	51	ENST00000494145.1	ENSG00000068028.17	RASSF1-009	RASSF1	retained_intron	1358	-14.59	-4.8633	1	51	334	384	11186	Ras association (RalGDS/AF-6) domain family member 1
Grc38_ENST00000582082|miRNA	51	ENST00000238044.7	ENSG00000119147.9	C2orf40-001	C2orf40	protein_coding	789	-9.57	-4.785	1	51	175	225	84417	chromosome 2 open reading frame 40
Grc38_ENST00000582082|miRNA	51	ENST00000366560.3	ENSG00000091483.6	FH-001	FH	protein_coding	1797	-9.12	-4.56	1	51	1093	1143	2271	fumarate hydratase
Grc38_ENST00000582082|miRNA	51	ENST00000420813.5	ENSG00000116062.14	MSH6-005	MSH6	protein_coding	491	-9.12	-4.56	1	51	22	72	2956	mutS homolog 6
Grc38_ENST00000582082|miRNA	51	ENST00000485723.1	ENSG00000127946.16	HIP1-007	HIP1	processed_transcript	419	-9.12	-4.56	1	51	323	373	3092	huntingtin interacting protein 1
Grc38_ENST00000582082|miRNA	51	ENST00000311420.13	ENSG00000135679.22	MDM2-010	MDM2	nonsense_mediated_decay	1583	-9.12	-4.56	1	51	1419	1469	4193	MDM2 proto-oncogene, E3 ubiquitin protein ligase
Grc38_ENST00000582082|miRNA	51	ENST00000543093.1	ENSG00000182578.13	CSF1R-201	CSF1R	protein_coding	921	-9.03	-4.515	1	51	327	377	1436	colony stimulating factor 1 receptor
Grc38_ENST00000582082|miRNA	51	ENST00000502660.5	ENSG00000182578.13	CSF1R-003	CSF1R	retained_intron	1388	-9.03	-4.515	1	51	454	504	1436	colony stimulating factor 1 receptor
Grc38_ENST00000582082|miRNA	51	ENST00000511344.1	ENSG00000182578.13	CSF1R-004	CSF1R	protein_coding	655	-9.03	-4.515	1	51	390	440	1436	colony stimulating factor 1 receptor
Grc38_ENST00000582082|miRNA	51	ENST00000428863.6	ENSG00000135679.22	MDM2-202	MDM2	protein_coding	1037	-18.02	-4.505	1	51	66	116	4193	MDM2 proto-oncogene, E3 ubiquitin protein ligase
Grc38_ENST00000582082|miRNA	51	ENST00000393412.7	ENSG00000135679.22	MDM2-201	MDM2	protein_coding	1404	-18.02	-4.505	1	51	66	116	4193	MDM2 proto-oncogene, E3 ubiquitin protein ligase
Grc38_ENST00000582082|miRNA	51	ENST00000584601.5	ENSG00000141736.13	ERBB2-001	ERBB2	protein_coding	4792	-12.94	-4.3133	1	51	3970	4020	2064	erb-b2 receptor tyrosine kinase 2
Grc38_ENST00000582082|miRNA	51	ENST00000406381.6	ENSG00000141736.13	ERBB2-201	ERBB2	protein_coding	4564	-12.94	-4.3133	1	51	3441	3491	2064	erb-b2 receptor tyrosine kinase 2
Grc38_ENST00000582082|miRNA	51	ENST00000541774.5	ENSG00000141736.13	ERBB2-202	ERBB2	protein_coding	4341	-12.94	-4.3133	1	51	3218	3268	2064	erb-b2 receptor tyrosine kinase 2
Grc38_ENST00000582082|miRNA	51	ENST00000445658.6	ENSG00000141736.13	ERBB2-004	ERBB2	protein_coding	3238	-12.94	-4.3133	1	51	2698	2748	2064	erb-b2 receptor tyrosine kinase 2
Grc38_ENST00000582082|miRNA	51	ENST00000584450.5	ENSG00000141736.13	ERBB2-005	ERBB2	protein_coding	3730	-12.94	-4.3133	1	51	256	306	2064	erb-b2 receptor tyrosine kinase 2
Grc38_ENST00000582082|miRNA	51	ENST00000578373.5	ENSG00000141736.13	ERBB2-007	ERBB2	nonsense_mediated_decay	4523	-12.94	-4.3133	1	51	200	250	2064	erb-b2 receptor tyrosine kinase 2
Grc38_ENST00000582082|miRNA	51	ENST00000269571.9	ENSG00000141736.13	ERBB2-008	ERBB2	protein_coding	4545	-12.94	-4.3133	1	51	200	250	2064	erb-b2 receptor tyrosine kinase 2
Grc38_ENST00000582082|miRNA	51	ENST00000349937.7	ENSG00000148737.16	TCF7L2-024	TCF7L2	protein_coding	725	-7.91	-3.955	1	51	219	269	6934	transcription factor 7-like 2 (T-cell specific, HMG-box)
Grc38_ENST00000582082|miRNA	51	ENST00000637321.1	ENSG00000148737.16	TCF7L2-023	TCF7L2	processed_transcript	430	-7.91	-3.955	1	51	246	296	6934	transcription factor 7-like 2 (T-cell specific, HMG-box)
Grc38_ENST00000582082|miRNA	51	ENST00000636447.1	ENSG00000148737.16	TCF7L2-020	TCF7L2	processed_transcript	550	-7.91	-3.955	1	51	280	330	6934	transcription factor 7-like 2 (T-cell specific, HMG-box)
Grc38_ENST00000582082|miRNA	51	ENST00000637574.1	ENSG00000148737.16	TCF7L2-016	TCF7L2	protein_coding	933	-7.91	-3.955	1	51	199	249	6934	transcription factor 7-like 2 (T-cell specific, HMG-box)
Grc38_ENST00000582082|miRNA	51	ENST00000276659.9	ENSG00000147655.10	RSPO2-001	RSPO2	protein_coding	3111	-11.78	-3.9267	1	51	2549	2599	340419	R-spondin 2
Grc38_ENST00000582082|miRNA	51	ENST00000511792.5	ENSG00000153071.14	DAB2-011	DAB2	protein_coding	551	-7.71	-3.855	1	51	359	409	1601	Dab, mitogen-responsive phosphoprotein, homolog 2 (Drosophila)
Grc38_ENST00000582082|miRNA	51	ENST00000614496.4	ENSG00000116062.14	MSH6-203	MSH6	protein_coding	4150	-11.19	-3.73	1	51	3876	3926	2956	mutS homolog 6
Grc38_ENST00000582082|miRNA	51	ENST00000540021.5	ENSG00000116062.14	MSH6-202	MSH6	protein_coding	3930	-11.19	-3.73	1	51	3656	3706	2956	mutS homolog 6
Grc38_ENST00000582082|miRNA	51	ENST00000622629.4	ENSG00000116062.14	MSH6-205	MSH6	protein_coding	4324	-11.19	-3.73	1	51	4050	4100	2956	mutS homolog 6
Grc38_ENST00000582082|miRNA	51	ENST00000445503.5	ENSG00000116062.14	MSH6-002	MSH6	nonsense_mediated_decay	4158	-11.19	-3.73	1	51	3884	3934	2956	mutS homolog 6
Grc38_ENST00000582082|miRNA	51	ENST00000234420.9	ENSG00000116062.14	MSH6-001	MSH6	protein_coding	7476	-11.19	-3.73	1	51	7202	7252	2956	mutS homolog 6
Grc38_ENST00000582082|miRNA	51	ENST00000456246.1	ENSG00000116062.14	MSH6-003	MSH6	nonsense_mediated_decay	846	-11.19	-3.73	1	51	618	668	2956	mutS homolog 6
Grc38_ENST00000582082|miRNA	51	ENST00000616033.4	ENSG00000116062.14	MSH6-204	MSH6	protein_coding	3429	-11.19	-3.73	1	51	3132	3182	2956	mutS homolog 6
Grc38_ENST00000582082|miRNA	51	ENST00000493177.1	ENSG00000116062.14	MSH6-007	MSH6	processed_transcript	813	-11.19	-3.73	1	51	627	677	2956	mutS homolog 6
Grc38_ENST00000582082|miRNA	51	ENST00000561912.2	ENSG00000272168.6	CASC15-007	CASC15	lincRNA	1449	-10.97	-3.6567	1	51	44	94
Grc38_ENST00000582082|miRNA	51	ENST00000216218.7	ENSG00000100380.13	ST13-001	ST13	protein_coding	3595	-10.97	-3.6567	1	51	3218	3268	6767	suppression of tumorigenicity 13 (colon carcinoma) (Hsp70 interacting protein)
Grc38_ENST00000582082|miRNA	51	ENST00000497042.1	ENSG00000091483.6	FH-002	FH	processed_transcript	351	-7.18	-3.59	16	51	1	36	2271	fumarate hydratase
Grc38_ENST00000582082|miRNA	51	ENST00000503290.1	ENSG00000129116.17	PALLD-013	PALLD	protein_coding	628	-7.18	-3.59	1	51	214	264	23022	palladin, cytoskeletal associated protein
Grc38_ENST00000582082|miRNA	51	ENST00000415488.1	ENSG00000091831.22	ESR1-010	ESR1	protein_coding	323	-7.18	-3.59	1	51	141	191	2099	estrogen receptor 1
Grc38_ENST00000582082|miRNA	51	ENST00000634690.1	ENSG00000100393.12	EP300-005	EP300	protein_coding	559	-7.11	-3.555	1	51	395	445	2033	E1A binding protein p300
Grc38_ENST00000582082|miRNA	51	ENST00000482755.6	ENSG00000085733.15	CTTN-004	CTTN	retained_intron	1087	-10.45	-3.4833	1	51	30	80	2017	cortactin
Grc38_ENST00000582082|miRNA	51	ENST00000527622.5	ENSG00000085733.15	CTTN-010	CTTN	processed_transcript	597	-10.45	-3.4833	1	51	30	80	2017	cortactin
Grc38_ENST00000582082|miRNA	51	ENST00000618469.1	ENSG00000012048.20	BRCA1-027	BRCA1	protein_coding	718	-10.45	-3.4833	1	51	195	245	672	breast cancer 1, early onset
Grc38_ENST00000582082|miRNA	51	ENST00000534894.5	ENSG00000148737.16	TCF7L2-202	TCF7L2	protein_coding	3778	-10.12	-3.3733	1	51	2787	2837	6934	transcription factor 7-like 2 (T-cell specific, HMG-box)
Grc38_ENST00000582082|miRNA	51	ENST00000536810.5	ENSG00000148737.16	TCF7L2-203	TCF7L2	protein_coding	3953	-10.12	-3.3733	1	51	2860	2910	6934	transcription factor 7-like 2 (T-cell specific, HMG-box)
Grc38_ENST00000582082|miRNA	51	ENST00000355995.8	ENSG00000148737.16	TCF7L2-201	TCF7L2	protein_coding	4073	-10.12	-3.3733	1	51	2911	2961	6934	transcription factor 7-like 2 (T-cell specific, HMG-box)
Grc38_ENST00000582082|miRNA	51	ENST00000538897.5	ENSG00000148737.16	TCF7L2-204	TCF7L2	protein_coding	4000	-10.12	-3.3733	1	51	2838	2888	6934	transcription factor 7-like 2 (T-cell specific, HMG-box)
Grc38_ENST00000582082|miRNA	51	ENST00000543371.5	ENSG00000148737.16	TCF7L2-206	TCF7L2	protein_coding	4037	-10.12	-3.3733	1	51	2875	2925	6934	transcription factor 7-like 2 (T-cell specific, HMG-box)
Grc38_ENST00000582082|miRNA	51	ENST00000627217.2	ENSG00000148737.16	TCF7L2-015	TCF7L2	protein_coding	3680	-10.12	-3.3733	1	51	2675	2725	6934	transcription factor 7-like 2 (T-cell specific, HMG-box)
Grc38_ENST00000582082|miRNA	51	ENST00000369397.8	ENSG00000148737.16	TCF7L2-003	TCF7L2	protein_coding	3802	-10.12	-3.3733	1	51	2911	2961	6934	transcription factor 7-like 2 (T-cell specific, HMG-box)
Grc38_ENST00000582082|miRNA	51	ENST00000545257.6	ENSG00000148737.16	TCF7L2-009	TCF7L2	protein_coding	2160	-10.12	-3.3733	1	51	1481	1531	6934	transcription factor 7-like 2 (T-cell specific, HMG-box)
Grc38_ENST00000582082|miRNA	51	ENST00000629706.2	ENSG00000148737.16	TCF7L2-014	TCF7L2	protein_coding	1755	-10.12	-3.3733	1	51	1169	1219	6934	transcription factor 7-like 2 (T-cell specific, HMG-box)
Grc38_ENST00000582082|miRNA	51	ENST00000369386.5	ENSG00000148737.16	TCF7L2-006	TCF7L2	protein_coding	1274	-10.12	-3.3733	1	51	325	375	6934	transcription factor 7-like 2 (T-cell specific, HMG-box)
Grc38_ENST00000582082|miRNA	51	ENST00000466338.5	ENSG00000148737.16	TCF7L2-011	TCF7L2	protein_coding	1026	-10.12	-3.3733	1	51	310	360	6934	transcription factor 7-like 2 (T-cell specific, HMG-box)
Grc38_ENST00000582082|miRNA	51	ENST00000470254.1	ENSG00000148737.16	TCF7L2-013	TCF7L2	nonsense_mediated_decay	768	-10.12	-3.3733	1	51	261	311	6934	transcription factor 7-like 2 (T-cell specific, HMG-box)
Grc38_ENST00000582082|miRNA	51	ENST00000480888.1	ENSG00000148737.16	TCF7L2-008	TCF7L2	protein_coding	182	-10.12	-3.3733	1	51	80	130	6934	transcription factor 7-like 2 (T-cell specific, HMG-box)
Grc38_ENST00000582082|miRNA	51	ENST00000515540.5	ENSG00000087088.19	BAX-007	BAX	nonsense_mediated_decay	300	-10.12	-3.3733	1	51	132	182	581	BCL2-associated X protein
Grc38_ENST00000582082|miRNA	51	ENST00000539787.2	ENSG00000087088.19	BAX-202	BAX	protein_coding	458	-10.12	-3.3733	1	51	394	444	581	BCL2-associated X protein
Grc38_ENST00000582082|miRNA	51	ENST00000506183.5	ENSG00000087088.19	BAX-004	BAX	protein_coding	383	-10.12	-3.3733	1	51	319	369	581	BCL2-associated X protein
Grc38_ENST00000582082|miRNA	51	ENST00000513217.1	ENSG00000087088.19	BAX-010	BAX	retained_intron	869	-10.12	-3.3733	1	51	321	371	581	BCL2-associated X protein
Grc38_ENST00000582082|miRNA	51	ENST00000536719.5	ENSG00000074319.12	TSG101-002	TSG101	protein_coding	2101	-12.91	-3.2275	1	51	64	114	7251	tumor susceptibility 101
Grc38_ENST00000582082|miRNA	51	ENST00000251968.3	ENSG00000074319.12	TSG101-001	TSG101	protein_coding	1824	-12.91	-3.2275	1	51	203	253	7251	tumor susceptibility 101
Grc38_ENST00000582082|miRNA	51	ENST00000545247.6	ENSG00000074319.12	TSG101-006	TSG101	retained_intron	783	-12.91	-3.2275	1	51	545	595	7251	tumor susceptibility 101
Grc38_ENST00000582082|miRNA	51	ENST00000544804.5	ENSG00000074319.12	TSG101-009	TSG101	processed_transcript	391	-12.91	-3.2275	1	51	320	370	7251	tumor susceptibility 101
Grc38_ENST00000582082|miRNA	51	ENST00000438874.6	ENSG00000074319.12	TSG101-008	TSG101	processed_transcript	581	-12.91	-3.2275	1	51	492	542	7251	tumor susceptibility 101
Grc38_ENST00000582082|miRNA	51	ENST00000535077.1	ENSG00000074319.12	TSG101-005	TSG101	processed_transcript	685	-12.91	-3.2275	1	51	575	625	7251	tumor susceptibility 101
Grc38_ENST00000582082|miRNA	51	ENST00000417537.1	ENSG00000105835.11	NAMPT-004	NAMPT	protein_coding	300	-9.64	-3.2133	1	51	188	238	10135	nicotinamide phosphoribosyltransferase
Grc38_ENST00000582082|miRNA	51	ENST00000537041.5	ENSG00000112531.16	QKI-016	QKI	protein_coding	583	-6.41	-3.205	1	29	555	583	9444	QKI, KH domain containing, RNA binding
Grc38_ENST00000582082|miRNA	51	ENST00000607272.2	ENSG00000116062.14	MSH6-009	MSH6	processed_transcript	2219	-9.31	-3.1033	1	51	302	352	2956	mutS homolog 6
Grc38_ENST00000582082|miRNA	51	ENST00000225474.6	ENSG00000108342.12	CSF3-001	CSF3	protein_coding	1509	-9.2	-3.0667	1	51	156	206	1440	colony stimulating factor 3 (granulocyte)
Grc38_ENST00000582082|miRNA	51	ENST00000579852.1	ENSG00000108342.12	CSF3-007	CSF3	nonsense_mediated_decay	1288	-9.2	-3.0667	1	51	101	151	1440	colony stimulating factor 3 (granulocyte)
Grc38_ENST00000582082|miRNA	51	ENST00000479880.1	ENSG00000108342.12	CSF3-005	CSF3	retained_intron	947	-9.2	-3.0667	1	51	364	414	1440	colony stimulating factor 3 (granulocyte)
Grc38_ENST00000582082|miRNA	51	ENST00000331769.6	ENSG00000108342.12	CSF3-002	CSF3	protein_coding	1673	-9.2	-3.0667	1	51	156	206	1440	colony stimulating factor 3 (granulocyte)
Grc38_ENST00000582082|miRNA	51	ENST00000394148.7	ENSG00000108342.12	CSF3-004	CSF3	protein_coding	622	-9.2	-3.0667	1	51	183	233	1440	colony stimulating factor 3 (granulocyte)
Grc38_ENST00000582082|miRNA	51	ENST00000577675.1	ENSG00000108342.12	CSF3-006	CSF3	protein_coding	1360	-9.2	-3.0667	1	51	774	824	1440	colony stimulating factor 3 (granulocyte)
Grc38_ENST00000582082|miRNA	51	ENST00000490377.1	ENSG00000137936.16	BCAR3-007	BCAR3	processed_transcript	467	-9.12	-3.04	1	51	131	181	8412	breast cancer anti-estrogen resistance 3
Grc38_ENST00000582082|miRNA	51	ENST00000469435.1	ENSG00000067082.14	KLF6-002	KLF6	protein_coding	2169	-20.68	-2.9543	1	51	865	915	1316	Kruppel-like factor 6
Grc38_ENST00000582082|miRNA	51	ENST00000607092.1	ENSG00000257923.9	CUX1-011	CUX1	retained_intron	559	-11.6	-2.9	1	51	223	273	1523	cut-like homeobox 1
Grc38_ENST00000582082|miRNA	51	ENST00000526958.5	ENSG00000085117.11	CD82-008	CD82	protein_coding	538	-11.6	-2.9	1	51	379	429	3732	CD82 molecule
Grc38_ENST00000582082|miRNA	51	ENST00000532544.5	ENSG00000085117.11	CD82-004	CD82	protein_coding	580	-11.6	-2.9	1	51	457	507	3732	CD82 molecule
Grc38_ENST00000582082|miRNA	51	ENST00000525898.5	ENSG00000085117.11	CD82-010	CD82	retained_intron	1405	-11.6	-2.9	1	51	198	248	3732	CD82 molecule
Grc38_ENST00000582082|miRNA	51	ENST00000527737.5	ENSG00000085117.11	CD82-005	CD82	protein_coding	654	-11.6	-2.9	1	51	510	560	3732	CD82 molecule
Grc38_ENST00000582082|miRNA	51	ENST00000525813.5	ENSG00000085117.11	CD82-009	CD82	protein_coding	573	-11.6	-2.9	1	51	460	510	3732	CD82 molecule
Grc38_ENST00000582082|miRNA	51	ENST00000530601.1	ENSG00000085117.11	CD82-012	CD82	protein_coding	581	-11.6	-2.9	1	51	252	302	3732	CD82 molecule
Grc38_ENST00000582082|miRNA	51	ENST00000530931.1	ENSG00000085117.11	CD82-014	CD82	processed_transcript	891	-11.6	-2.9	1	51	90	140	3732	CD82 molecule
Grc38_ENST00000582082|miRNA	51	ENST00000373578.6	ENSG00000197122.11	SRC-001	SRC	protein_coding	4630	-11.54	-2.885	1	51	503	553	6714	SRC proto-oncogene, non-receptor tyrosine kinase
Grc38_ENST00000582082|miRNA	51	ENST00000358208.8	ENSG00000197122.11	SRC-201	SRC	protein_coding	3851	-11.54	-2.885	1	51	342	392	6714	SRC proto-oncogene, non-receptor tyrosine kinase
Grc38_ENST00000582082|miRNA	51	ENST00000373567.6	ENSG00000197122.11	SRC-002	SRC	protein_coding	4321	-11.54	-2.885	1	51	194	244	6714	SRC proto-oncogene, non-receptor tyrosine kinase
Grc38_ENST00000582082|miRNA	51	ENST00000373558.2	ENSG00000197122.11	SRC-005	SRC	protein_coding	4304	-11.54	-2.885	1	51	159	209	6714	SRC proto-oncogene, non-receptor tyrosine kinase
Grc38_ENST00000582082|miRNA	51	ENST00000472968.1	ENSG00000197122.11	SRC-003	SRC	processed_transcript	461	-11.54	-2.885	1	51	373	423	6714	SRC proto-oncogene, non-receptor tyrosine kinase
Grc38_ENST00000582082|miRNA	51	ENST00000559941.1	ENSG00000080644.15	CHRNA3-006	CHRNA3	processed_transcript	592	-11.51	-2.8775	1	51	63	113	1136	cholinergic receptor, nicotinic, alpha 3 (neuronal)
Grc38_ENST00000582082|miRNA	51	ENST00000554826.1	ENSG00000142208.15	AKT1-016	AKT1	retained_intron	572	-11.45	-2.8625	1	51	477	527	207	v-akt murine thymoma viral oncogene homolog 1
Grc38_ENST00000582082|miRNA	51	ENST00000263981.9	ENSG00000109670.13	FBXW7-005	FBXW7	protein_coding	3743	-8.43	-2.81	1	51	2879	2929	55294	F-box and WD repeat domain containing 7, E3 ubiquitin protein ligase
Grc38_ENST00000582082|miRNA	51	ENST00000604822.1	ENSG00000109670.13	FBXW7-009	FBXW7	retained_intron	570	-8.43	-2.81	1	51	160	210	55294	F-box and WD repeat domain containing 7, E3 ubiquitin protein ligase
Grc38_ENST00000582082|miRNA	51	ENST00000375702.5	ENSG00000168646.12	AXIN2-004	AXIN2	protein_coding	2541	-11.24	-2.81	1	51	783	833	8313	axin 2
Grc38_ENST00000582082|miRNA	51	ENST00000578251.1	ENSG00000168646.12	AXIN2-009	AXIN2	retained_intron	588	-11.24	-2.81	1	51	175	225	8313	axin 2
Grc38_ENST00000582082|miRNA	51	ENST00000354383.10	ENSG00000132781.17	MUTYH-007	MUTYH	protein_coding	1744	-15.76	-2.6267	1	51	1166	1216	4595	mutY homolog
Grc38_ENST00000582082|miRNA	51	ENST00000475516.5	ENSG00000132781.17	MUTYH-009	MUTYH	nonsense_mediated_decay	1677	-15.76	-2.6267	1	51	1099	1149	4595	mutY homolog
Grc38_ENST00000582082|miRNA	51	ENST00000355498.6	ENSG00000132781.17	MUTYH-008	MUTYH	protein_coding	1776	-15.76	-2.6267	1	51	1198	1248	4595	mutY homolog
Grc38_ENST00000582082|miRNA	51	ENST00000531105.5	ENSG00000132781.17	MUTYH-037	MUTYH	protein_coding	501	-15.76	-2.6267	1	51	1	51	4595	mutY homolog
Grc38_ENST00000582082|miRNA	51	ENST00000474703.1	ENSG00000132781.17	MUTYH-017	MUTYH	retained_intron	577	-15.76	-2.6267	1	51	244	294	4595	mutY homolog
Grc38_ENST00000582082|miRNA	51	ENST00000534453.1	ENSG00000132781.17	MUTYH-032	MUTYH	retained_intron	672	-15.76	-2.6267	1	51	73	123	4595	mutY homolog
Grc38_ENST00000582082|miRNA	51	ENST00000521108.5	ENSG00000072571.19	HMMR-009	HMMR	retained_intron	671	-5.18	-2.59	1	51	616	666	3161	hyaluronan-mediated motility receptor (RHAMM)
Grc38_ENST00000582082|miRNA	51	ENST00000612720.1	ENSG00000276019.1	HULC.1-201	HULC	misc_RNA	240	-5.18	-2.59	1	51	19	69
Grc38_ENST00000582082|miRNA	51	ENST00000407977.6	ENSG00000108375.12	RNF43-003	RNF43	protein_coding	5516	-12.94	-2.588	1	51	4438	4488	54894	ring finger protein 43
Grc38_ENST00000582082|miRNA	51	ENST00000583753.5	ENSG00000108375.12	RNF43-005	RNF43	protein_coding	3560	-12.94	-2.588	1	51	2845	2895	54894	ring finger protein 43
Grc38_ENST00000582082|miRNA	51	ENST00000584437.5	ENSG00000108375.12	RNF43-002	RNF43	protein_coding	5575	-12.94	-2.588	1	51	3262	3312	54894	ring finger protein 43
Grc38_ENST00000582082|miRNA	51	ENST00000577716.5	ENSG00000108375.12	RNF43-001	RNF43	protein_coding	4367	-12.94	-2.588	1	51	3262	3312	54894	ring finger protein 43
Grc38_ENST00000582082|miRNA	51	ENST00000577625.5	ENSG00000108375.12	RNF43-006	RNF43	protein_coding	2198	-12.94	-2.588	1	51	2011	2061	54894	ring finger protein 43
Grc38_ENST00000582082|miRNA	51	ENST00000581868.1	ENSG00000108375.12	RNF43-004	RNF43	protein_coding	2610	-12.94	-2.588	1	51	2436	2486	54894	ring finger protein 43
Grc38_ENST00000582082|miRNA	51	ENST00000307078.9	ENSG00000168646.12	AXIN2-001	AXIN2	protein_coding	4259	-15.17	-2.5283	1	51	145	195	8313	axin 2
Grc38_ENST00000582082|miRNA	51	ENST00000618960.4	ENSG00000168646.12	AXIN2-202	AXIN2	protein_coding	4060	-15.17	-2.5283	1	51	145	195	8313	axin 2
Grc38_ENST00000582082|miRNA	51	ENST00000358402.8	ENSG00000125952.18	MAX-001	MAX	protein_coding	1973	-16.85	-2.4071	1	51	977	1027	4149	MYC associated factor X
Grc38_ENST00000582082|miRNA	51	ENST00000618858.4	ENSG00000125952.18	MAX-201	MAX	protein_coding	2141	-16.85	-2.4071	1	51	977	1027	4149	MYC associated factor X
Grc38_ENST00000582082|miRNA	51	ENST00000394606.6	ENSG00000125952.18	MAX-008	MAX	nonsense_mediated_decay	2097	-16.85	-2.4071	1	51	974	1024	4149	MYC associated factor X
Grc38_ENST00000582082|miRNA	51	ENST00000555932.5	ENSG00000125952.18	MAX-011	MAX	protein_coding	1673	-16.85	-2.4071	1	51	943	993	4149	MYC associated factor X
Grc38_ENST00000582082|miRNA	51	ENST00000284165.10	ENSG00000125952.18	MAX-004	MAX	protein_coding	3155	-16.85	-2.4071	1	51	899	949	4149	MYC associated factor X
Grc38_ENST00000582082|miRNA	51	ENST00000358664.8	ENSG00000125952.18	MAX-002	MAX	protein_coding	1546	-16.85	-2.4071	1	51	557	607	4149	MYC associated factor X
Grc38_ENST00000582082|miRNA	51	ENST00000555419.5	ENSG00000125952.18	MAX-012	MAX	protein_coding	765	-16.85	-2.4071	1	51	15	65	4149	MYC associated factor X
Grc38_ENST00000582082|miRNA	51	ENST00000554162.1	ENSG00000165525.17	NEMF-006	NEMF	processed_transcript	492	-9.54	-2.385	1	51	31	81
Grc38_ENST00000582082|miRNA	51	ENST00000605917.1	ENSG00000272168.6	CASC15-006	CASC15	lincRNA	4461	-9.47	-2.3675	1	51	2588	2638
Grc38_ENST00000582082|miRNA	51	ENST00000461124.1	ENSG00000067082.14	KLF6-005	KLF6	processed_transcript	764	-9.44	-2.36	1	51	64	114	1316	Kruppel-like factor 6
Grc38_ENST00000582082|miRNA	51	ENST00000600859.5	ENSG00000062822.12	POLD1-003	POLD1	nonsense_mediated_decay	3474	-14.01	-2.335	1	51	3256	3306	5424	polymerase (DNA directed), delta 1, catalytic subunit
Grc38_ENST00000582082|miRNA	51	ENST00000613923.4	ENSG00000062822.12	POLD1-201	POLD1	protein_coding	3542	-14.01	-2.335	1	51	3318	3368	5424	polymerase (DNA directed), delta 1, catalytic subunit
Grc38_ENST00000582082|miRNA	51	ENST00000440232.6	ENSG00000062822.12	POLD1-002	POLD1	protein_coding	3444	-14.01	-2.335	1	51	3224	3274	5424	polymerase (DNA directed), delta 1, catalytic subunit
Grc38_ENST00000582082|miRNA	51	ENST00000599857.5	ENSG00000062822.12	POLD1-001	POLD1	protein_coding	3435	-14.01	-2.335	1	51	3215	3265	5424	polymerase (DNA directed), delta 1, catalytic subunit
Grc38_ENST00000582082|miRNA	51	ENST00000595904.5	ENSG00000062822.12	POLD1-004	POLD1	protein_coding	3402	-14.01	-2.335	1	51	3249	3299	5424	polymerase (DNA directed), delta 1, catalytic subunit
Grc38_ENST00000582082|miRNA	51	ENST00000538136.1	ENSG00000116062.14	MSH6-201	MSH6	protein_coding	4055	-9.33	-2.3325	1	51	22	72	2956	mutS homolog 6
Grc38_ENST00000582082|miRNA	51	ENST00000405271.5	ENSG00000119888.10	EPCAM-002	EPCAM	protein_coding	1530	-11.56	-2.312	1	51	218	268	4072	epithelial cell adhesion molecule
Grc38_ENST00000582082|miRNA	51	ENST00000456133.5	ENSG00000119888.10	EPCAM-003	EPCAM	nonsense_mediated_decay	1501	-11.56	-2.312	1	51	213	263	4072	epithelial cell adhesion molecule
Grc38_ENST00000582082|miRNA	51	ENST00000292408.8	ENSG00000160867.14	FGFR4-001	FGFR4	protein_coding	3122	-11.48	-2.296	1	51	479	529	2264	fibroblast growth factor receptor 4
Grc38_ENST00000582082|miRNA	51	ENST00000503708.5	ENSG00000160867.14	FGFR4-010	FGFR4	protein_coding	770	-11.48	-2.296	1	51	401	451	2264	fibroblast growth factor receptor 4
Grc38_ENST00000582082|miRNA	51	ENST00000393648.6	ENSG00000160867.14	FGFR4-003	FGFR4	protein_coding	2733	-11.48	-2.296	1	51	416	466	2264	fibroblast growth factor receptor 4
Grc38_ENST00000582082|miRNA	51	ENST00000514472.1	ENSG00000160867.14	FGFR4-012	FGFR4	protein_coding	552	-11.48	-2.296	1	51	443	493	2264	fibroblast growth factor receptor 4
Grc38_ENST00000582082|miRNA	51	ENST00000502906.5	ENSG00000160867.14	FGFR4-004	FGFR4	protein_coding	2638	-11.48	-2.296	1	51	407	457	2264	fibroblast growth factor receptor 4
Grc38_ENST00000582082|miRNA	51	ENST00000510911.5	ENSG00000160867.14	FGFR4-009	FGFR4	protein_coding	709	-11.48	-2.296	1	29	681	709	2264	fibroblast growth factor receptor 4
Grc38_ENST00000582082|miRNA	51	ENST00000507708.1	ENSG00000160867.14	FGFR4-011	FGFR4	processed_transcript	476	-11.48	-2.296	1	51	198	248	2264	fibroblast growth factor receptor 4
Grc38_ENST00000582082|miRNA	51	ENST00000372004.7	ENSG00000124151.18	NCOA3-001	NCOA3	protein_coding	7939	-17.84	-2.23	1	51	7871	7921	8202	nuclear receptor coactivator 3
Grc38_ENST00000582082|miRNA	51	ENST00000371998.7	ENSG00000124151.18	NCOA3-003	NCOA3	protein_coding	4668	-17.84	-2.23	1	44	4625	4668	8202	nuclear receptor coactivator 3
Grc38_ENST00000582082|miRNA	51	ENST00000371997.3	ENSG00000124151.18	NCOA3-002	NCOA3	protein_coding	6750	-17.84	-2.23	1	30	6721	6750	8202	nuclear receptor coactivator 3
Grc38_ENST00000582082|miRNA	51	ENST00000406134.5	ENSG00000095002.13	MSH2-002	MSH2	protein_coding	3628	-10.93	-2.186	1	51	3395	3445	4436	mutS homolog 2
Grc38_ENST00000582082|miRNA	51	ENST00000350721.8	ENSG00000175054.14	ATR-001	ATR	protein_coding	8249	-12.83	-2.1383	1	51	8196	8246	545	ATR serine/threonine kinase
Grc38_ENST00000582082|miRNA	51	ENST00000554974.5	ENSG00000126215.13	XRCC3-012	XRCC3	protein_coding	575	-10.6	-2.12	1	51	273	323	7517	X-ray repair complementing defective repair in Chinese hamster cells 3
Grc38_ENST00000582082|miRNA	51	ENST00000554774.1	ENSG00000126215.13	XRCC3-016	XRCC3	retained_intron	510	-10.6	-2.12	1	51	69	119	7517	X-ray repair complementing defective repair in Chinese hamster cells 3
Grc38_ENST00000582082|miRNA	51	ENST00000415046.6	ENSG00000152894.14	PTPRK-009	PTPRK	protein_coding	1029	-8.45	-2.1125	1	51	432	482	5796	protein tyrosine phosphatase, receptor type, K
Grc38_ENST00000582082|miRNA	51	ENST00000415055.2	ENSG00000152894.14	PTPRK-007	PTPRK	protein_coding	782	-8.45	-2.1125	1	51	331	381	5796	protein tyrosine phosphatase, receptor type, K
Grc38_ENST00000582082|miRNA	51	ENST00000427845.5	ENSG00000114867.20	EIF4G1-012	EIF4G1	protein_coding	5038	-12.67	-2.1117	1	51	825	875	1981	eukaryotic translation initiation factor 4 gamma, 1
Grc38_ENST00000582082|miRNA	51	ENST00000411531.5	ENSG00000114867.20	EIF4G1-038	EIF4G1	protein_coding	4683	-12.67	-2.1117	1	51	470	520	1981	eukaryotic translation initiation factor 4 gamma, 1
Grc38_ENST00000582082|miRNA	51	ENST00000369389.6	ENSG00000148737.16	TCF7L2-021	TCF7L2	protein_coding	691	-16.87	-2.1088	1	51	396	446	6934	transcription factor 7-like 2 (T-cell specific, HMG-box)
Grc38_ENST00000582082|miRNA	51	ENST00000536728.5	ENSG00000214530.8	STARD10-017	STARD10	protein_coding	451	-8.16	-2.04	1	51	195	245	10809	StAR-related lipid transfer (START) domain containing 10
Grc38_ENST00000582082|miRNA	51	ENST00000494229.1	ENSG00000206538.8	VGLL3-003	VGLL3	protein_coding	624	-10.07	-2.014	1	51	89	139
Grc38_ENST00000583357|miRNA	78	ENST00000199448.8	ENSG00000086289.11	EPDR1-001	EPDR1	protein_coding	2599	-18.03	-9.015	1	78	455	532	54749	ependymin related 1
Grc38_ENST00000583357|miRNA	78	ENST00000423717.1	ENSG00000086289.11	EPDR1-004	EPDR1	protein_coding	638	-18.03	-9.015	1	78	358	435	54749	ependymin related 1
Grc38_ENST00000583357|miRNA	78	ENST00000357302.8	ENSG00000184371.13	CSF1-008	CSF1	protein_coding	597	-16.46	-8.23	1	78	151	228	1435	colony stimulating factor 1 (macrophage)
Grc38_ENST00000583357|miRNA	78	ENST00000329608.10	ENSG00000184371.13	CSF1-001	CSF1	protein_coding	4210	-16.46	-8.23	1	78	303	380	1435	colony stimulating factor 1 (macrophage)
Grc38_ENST00000583357|miRNA	78	ENST00000488198.5	ENSG00000184371.13	CSF1-005	CSF1	protein_coding	1009	-16.46	-8.23	1	78	66	143	1435	colony stimulating factor 1 (macrophage)
Grc38_ENST00000583357|miRNA	78	ENST00000369802.7	ENSG00000184371.13	CSF1-002	CSF1	protein_coding	2484	-16.46	-8.23	1	78	37	114	1435	colony stimulating factor 1 (macrophage)
Grc38_ENST00000583357|miRNA	78	ENST00000420111.6	ENSG00000184371.13	CSF1-004	CSF1	protein_coding	1083	-16.46	-8.23	1	78	28	105	1435	colony stimulating factor 1 (macrophage)
Grc38_ENST00000583357|miRNA	78	ENST00000442598.5	ENSG00000085999.11	RAD54L-201	RAD54L	protein_coding	2549	-13.56	-6.78	1	78	2243	2320	8438	RAD54-like (S. cerevisiae)
Grc38_ENST00000583357|miRNA	78	ENST00000371975.8	ENSG00000085999.11	RAD54L-001	RAD54L	protein_coding	3108	-13.56	-6.78	1	78	2803	2880	8438	RAD54-like (S. cerevisiae)
Grc38_ENST00000583357|miRNA	78	ENST00000487700.1	ENSG00000085999.11	RAD54L-006	RAD54L	processed_transcript	472	-13.56	-6.78	1	78	27	104	8438	RAD54-like (S. cerevisiae)
Grc38_ENST00000583357|miRNA	78	ENST00000472889.2	ENSG00000085999.11	RAD54L-004	RAD54L	protein_coding	767	-13.56	-6.78	1	78	209	286	8438	RAD54-like (S. cerevisiae)
Grc38_ENST00000583357|miRNA	78	ENST00000473251.2	ENSG00000085999.11	RAD54L-008	RAD54L	nonsense_mediated_decay	834	-13.56	-6.78	1	78	597	674	8438	RAD54-like (S. cerevisiae)
Grc38_ENST00000583357|miRNA	78	ENST00000476760.1	ENSG00000112655.15	PTK7-013	PTK7	protein_coding	902	-13.35	-6.675	1	78	758	835	5754	protein tyrosine kinase 7 (inactive)
Grc38_ENST00000583357|miRNA	78	ENST00000263083.10	ENSG00000108963.17	DPH1-001	DPH1	protein_coding	2221	-13.35	-6.675	1	78	63	140	1801	diphthamide biosynthesis 1
Grc38_ENST00000583357|miRNA	78	ENST00000575667.5	ENSG00000108963.17	DPH1-002	DPH1	nonsense_mediated_decay	1644	-13.35	-6.675	1	78	14	91	1801	diphthamide biosynthesis 1
Grc38_ENST00000583357|miRNA	78	ENST00000571418.5	ENSG00000108963.17	DPH1-007	DPH1	protein_coding	1733	-13.35	-6.675	1	78	14	91	1801	diphthamide biosynthesis 1
Grc38_ENST00000583357|miRNA	78	ENST00000572819.6	ENSG00000108963.17	DPH1-011	DPH1	retained_intron	1345	-13.35	-6.675	1	78	6	83	1801	diphthamide biosynthesis 1
Grc38_ENST00000583357|miRNA	78	ENST00000576129.5	ENSG00000108963.17	DPH1-015	DPH1	retained_intron	991	-13.35	-6.675	15	78	1	64	1801	diphthamide biosynthesis 1
Grc38_ENST00000583357|miRNA	78	ENST00000369801.1	ENSG00000184371.13	CSF1-003	CSF1	protein_coding	1364	-12.32	-6.16	1	78	1270	1347	1435	colony stimulating factor 1 (macrophage)
Grc38_ENST00000583357|miRNA	78	ENST00000593103.1	ENSG00000129667.12	RHBDF2-018	RHBDF2	retained_intron	562	-12.32	-6.16	1	60	503	562	79651	rhomboid 5 homolog 2 (Drosophila)
Grc38_ENST00000583357|miRNA	78	ENST00000572214.5	ENSG00000108963.17	DPH1-013	DPH1	retained_intron	946	-10.99	-5.495	1	78	701	778	1801	diphthamide biosynthesis 1
Grc38_ENST00000583357|miRNA	78	ENST00000607788.1	ENSG00000108963.17	DPH1-018	DPH1	protein_coding	775	-10.99	-5.495	1	78	551	628	1801	diphthamide biosynthesis 1
Grc38_ENST00000583357|miRNA	78	ENST00000335858.11	ENSG00000185379.20	RAD51D-003	RAD51D	protein_coding	1353	-10.97	-5.485	1	78	618	695	5892	RAD51 paralog D
Grc38_ENST00000583357|miRNA	78	ENST00000586210.5	ENSG00000185379.20	RAD51D-008	RAD51D	nonsense_mediated_decay	1194	-10.97	-5.485	1	78	843	920	5892	RAD51 paralog D
Grc38_ENST00000583357|miRNA	78	ENST00000404944.3	ENSG00000127946.16	HIP1-005	HIP1	retained_intron	728	-10.72	-5.36	1	78	535	612	3092	huntingtin interacting protein 1
Grc38_ENST00000583357|miRNA	78	ENST00000519303.6	ENSG00000076554.15	TPD52-003	TPD52	protein_coding	1594	-10.72	-5.36	1	78	38	115	7163	tumor protein D52
Grc38_ENST00000583357|miRNA	78	ENST00000479696.1	ENSG00000165238.16	WNK2-006	WNK2	processed_transcript	532	-10.72	-5.36	1	78	126	203	65268	WNK lysine deficient protein kinase 2
Grc38_ENST00000583357|miRNA	78	ENST00000482021.1	ENSG00000174775.16	HRAS-010	HRAS	processed_transcript	167	-10.72	-5.36	1	78	59	136	3265	Harvey rat sarcoma viral oncogene homolog
Grc38_ENST00000583357|miRNA	78	ENST00000425083.3	ENSG00000115705.20	TPO-009	TPO	processed_transcript	718	-14.89	-4.9633	1	78	317	394	7173	thyroid peroxidase
Grc38_ENST00000583357|miRNA	78	ENST00000587421.5	ENSG00000175387.15	SMAD2-007	SMAD2	protein_coding	575	-9.92	-4.96	1	78	11	88	4087	SMAD family member 2
Grc38_ENST00000583357|miRNA	78	ENST00000478619.1	ENSG00000068028.17	RASSF1-011	RASSF1	retained_intron	2060	-14.59	-4.8633	1	78	1733	1810	11186	Ras association (RalGDS/AF-6) domain family member 1
Grc38_ENST00000583357|miRNA	78	ENST00000488024.1	ENSG00000068028.17	RASSF1-010	RASSF1	processed_transcript	1385	-14.59	-4.8633	1	78	1208	1285	11186	Ras association (RalGDS/AF-6) domain family member 1
Grc38_ENST00000583357|miRNA	78	ENST00000494145.1	ENSG00000068028.17	RASSF1-009	RASSF1	retained_intron	1358	-14.59	-4.8633	1	78	449	526	11186	Ras association (RalGDS/AF-6) domain family member 1
Grc38_ENST00000583357|miRNA	78	ENST00000238044.7	ENSG00000119147.9	C2orf40-001	C2orf40	protein_coding	789	-9.57	-4.785	1	78	69	146	84417	chromosome 2 open reading frame 40
Grc38_ENST00000583357|miRNA	78	ENST00000366560.3	ENSG00000091483.6	FH-001	FH	protein_coding	1797	-9.12	-4.56	1	78	59	136	2271	fumarate hydratase
Grc38_ENST00000583357|miRNA	78	ENST00000420813.5	ENSG00000116062.14	MSH6-005	MSH6	protein_coding	491	-9.12	-4.56	1	78	53	130	2956	mutS homolog 6
Grc38_ENST00000583357|miRNA	78	ENST00000485723.1	ENSG00000127946.16	HIP1-007	HIP1	processed_transcript	419	-9.12	-4.56	1	78	56	133	3092	huntingtin interacting protein 1
Grc38_ENST00000583357|miRNA	78	ENST00000311420.13	ENSG00000135679.22	MDM2-010	MDM2	nonsense_mediated_decay	1583	-9.12	-4.56	1	78	1495	1572	4193	MDM2 proto-oncogene, E3 ubiquitin protein ligase
Grc38_ENST00000583357|miRNA	78	ENST00000543093.1	ENSG00000182578.13	CSF1R-201	CSF1R	protein_coding	921	-9.03	-4.515	1	78	438	515	1436	colony stimulating factor 1 receptor
Grc38_ENST00000583357|miRNA	78	ENST00000502660.5	ENSG00000182578.13	CSF1R-003	CSF1R	retained_intron	1388	-9.03	-4.515	1	78	778	855	1436	colony stimulating factor 1 receptor
Grc38_ENST00000583357|miRNA	78	ENST00000511344.1	ENSG00000182578.13	CSF1R-004	CSF1R	protein_coding	655	-9.03	-4.515	1	78	109	186	1436	colony stimulating factor 1 receptor
Grc38_ENST00000583357|miRNA	78	ENST00000428863.6	ENSG00000135679.22	MDM2-202	MDM2	protein_coding	1037	-18.02	-4.505	1	78	867	944	4193	MDM2 proto-oncogene, E3 ubiquitin protein ligase
Grc38_ENST00000583357|miRNA	78	ENST00000393412.7	ENSG00000135679.22	MDM2-201	MDM2	protein_coding	1404	-18.02	-4.505	1	78	1234	1311	4193	MDM2 proto-oncogene, E3 ubiquitin protein ligase
Grc38_ENST00000583357|miRNA	78	ENST00000584601.5	ENSG00000141736.13	ERBB2-001	ERBB2	protein_coding	4792	-12.94	-4.3133	1	78	8	85	2064	erb-b2 receptor tyrosine kinase 2
Grc38_ENST00000583357|miRNA	78	ENST00000406381.6	ENSG00000141736.13	ERBB2-201	ERBB2	protein_coding	4564	-12.94	-4.3133	1	78	2252	2329	2064	erb-b2 receptor tyrosine kinase 2
Grc38_ENST00000583357|miRNA	78	ENST00000541774.5	ENSG00000141736.13	ERBB2-202	ERBB2	protein_coding	4341	-12.94	-4.3133	1	78	2252	2329	2064	erb-b2 receptor tyrosine kinase 2
Grc38_ENST00000583357|miRNA	78	ENST00000445658.6	ENSG00000141736.13	ERBB2-004	ERBB2	protein_coding	3238	-12.94	-4.3133	1	78	2982	3059	2064	erb-b2 receptor tyrosine kinase 2
Grc38_ENST00000583357|miRNA	78	ENST00000584450.5	ENSG00000141736.13	ERBB2-005	ERBB2	protein_coding	3730	-12.94	-4.3133	1	78	3522	3599	2064	erb-b2 receptor tyrosine kinase 2
Grc38_ENST00000583357|miRNA	78	ENST00000578373.5	ENSG00000141736.13	ERBB2-007	ERBB2	nonsense_mediated_decay	4523	-12.94	-4.3133	1	78	4371	4448	2064	erb-b2 receptor tyrosine kinase 2
Grc38_ENST00000583357|miRNA	78	ENST00000269571.9	ENSG00000141736.13	ERBB2-008	ERBB2	protein_coding	4545	-12.94	-4.3133	1	78	4393	4470	2064	erb-b2 receptor tyrosine kinase 2
Grc38_ENST00000583357|miRNA	78	ENST00000349937.7	ENSG00000148737.16	TCF7L2-024	TCF7L2	protein_coding	725	-7.91	-3.955	1	78	512	589	6934	transcription factor 7-like 2 (T-cell specific, HMG-box)
Grc38_ENST00000583357|miRNA	78	ENST00000637321.1	ENSG00000148737.16	TCF7L2-023	TCF7L2	processed_transcript	430	-7.91	-3.955	1	78	190	267	6934	transcription factor 7-like 2 (T-cell specific, HMG-box)
Grc38_ENST00000583357|miRNA	78	ENST00000636447.1	ENSG00000148737.16	TCF7L2-020	TCF7L2	processed_transcript	550	-7.91	-3.955	1	78	276	353	6934	transcription factor 7-like 2 (T-cell specific, HMG-box)
Grc38_ENST00000583357|miRNA	78	ENST00000637574.1	ENSG00000148737.16	TCF7L2-016	TCF7L2	protein_coding	933	-7.91	-3.955	1	78	740	817	6934	transcription factor 7-like 2 (T-cell specific, HMG-box)
Grc38_ENST00000583357|miRNA	78	ENST00000276659.9	ENSG00000147655.10	RSPO2-001	RSPO2	protein_coding	3111	-11.78	-3.9267	1	78	2765	2842	340419	R-spondin 2
Grc38_ENST00000583357|miRNA	78	ENST00000511792.5	ENSG00000153071.14	DAB2-011	DAB2	protein_coding	551	-7.71	-3.855	1	78	338	415	1601	Dab, mitogen-responsive phosphoprotein, homolog 2 (Drosophila)
Grc38_ENST00000583357|miRNA	78	ENST00000614496.4	ENSG00000116062.14	MSH6-203	MSH6	protein_coding	4150	-11.19	-3.73	1	78	3852	3929	2956	mutS homolog 6
Grc38_ENST00000583357|miRNA	78	ENST00000540021.5	ENSG00000116062.14	MSH6-202	MSH6	protein_coding	3930	-11.19	-3.73	1	78	3632	3709	2956	mutS homolog 6
Grc38_ENST00000583357|miRNA	78	ENST00000622629.4	ENSG00000116062.14	MSH6-205	MSH6	protein_coding	4324	-11.19	-3.73	1	78	4026	4103	2956	mutS homolog 6
Grc38_ENST00000583357|miRNA	78	ENST00000445503.5	ENSG00000116062.14	MSH6-002	MSH6	nonsense_mediated_decay	4158	-11.19	-3.73	1	78	3860	3937	2956	mutS homolog 6
Grc38_ENST00000583357|miRNA	78	ENST00000234420.9	ENSG00000116062.14	MSH6-001	MSH6	protein_coding	7476	-11.19	-3.73	1	78	7178	7255	2956	mutS homolog 6
Grc38_ENST00000583357|miRNA	78	ENST00000456246.1	ENSG00000116062.14	MSH6-003	MSH6	nonsense_mediated_decay	846	-11.19	-3.73	1	78	594	671	2956	mutS homolog 6
Grc38_ENST00000583357|miRNA	78	ENST00000616033.4	ENSG00000116062.14	MSH6-204	MSH6	protein_coding	3429	-11.19	-3.73	1	78	137	214	2956	mutS homolog 6
Grc38_ENST00000583357|miRNA	78	ENST00000493177.1	ENSG00000116062.14	MSH6-007	MSH6	processed_transcript	813	-11.19	-3.73	1	78	603	680	2956	mutS homolog 6
Grc38_ENST00000583357|miRNA	78	ENST00000561912.2	ENSG00000272168.6	CASC15-007	CASC15	lincRNA	1449	-10.97	-3.6567	1	78	1333	1410
Grc38_ENST00000583357|miRNA	78	ENST00000216218.7	ENSG00000100380.13	ST13-001	ST13	protein_coding	3595	-10.97	-3.6567	1	78	389	466	6767	suppression of tumorigenicity 13 (colon carcinoma) (Hsp70 interacting protein)
Grc38_ENST00000583357|miRNA	78	ENST00000415488.1	ENSG00000091831.22	ESR1-010	ESR1	protein_coding	323	-7.18	-3.59	1	78	188	265	2099	estrogen receptor 1
Grc38_ENST00000583357|miRNA	78	ENST00000538465.7	ENSG00000065559.14	MAP2K4-008	MAP2K4	nonsense_mediated_decay	925	-7.18	-3.59	1	78	289	366	6416	mitogen-activated protein kinase kinase 4
Grc38_ENST00000583357|miRNA	78	ENST00000634690.1	ENSG00000100393.12	EP300-005	EP300	protein_coding	559	-7.11	-3.555	1	78	262	339	2033	E1A binding protein p300
Grc38_ENST00000583357|miRNA	78	ENST00000482755.6	ENSG00000085733.15	CTTN-004	CTTN	retained_intron	1087	-10.45	-3.4833	1	78	1003	1080	2017	cortactin
Grc38_ENST00000583357|miRNA	78	ENST00000527622.5	ENSG00000085733.15	CTTN-010	CTTN	processed_transcript	597	-10.45	-3.4833	1	78	513	590	2017	cortactin
Grc38_ENST00000583357|miRNA	78	ENST00000618469.1	ENSG00000012048.20	BRCA1-027	BRCA1	protein_coding	718	-10.45	-3.4833	1	78	186	263	672	breast cancer 1, early onset
Grc38_ENST00000583357|miRNA	78	ENST00000534894.5	ENSG00000148737.16	TCF7L2-202	TCF7L2	protein_coding	3778	-10.12	-3.3733	1	78	1846	1923	6934	transcription factor 7-like 2 (T-cell specific, HMG-box)
Grc38_ENST00000583357|miRNA	78	ENST00000536810.5	ENSG00000148737.16	TCF7L2-203	TCF7L2	protein_coding	3953	-10.12	-3.3733	1	78	2021	2098	6934	transcription factor 7-like 2 (T-cell specific, HMG-box)
Grc38_ENST00000583357|miRNA	78	ENST00000355995.8	ENSG00000148737.16	TCF7L2-201	TCF7L2	protein_coding	4073	-10.12	-3.3733	1	78	2141	2218	6934	transcription factor 7-like 2 (T-cell specific, HMG-box)
Grc38_ENST00000583357|miRNA	78	ENST00000538897.5	ENSG00000148737.16	TCF7L2-204	TCF7L2	protein_coding	4000	-10.12	-3.3733	1	78	2068	2145	6934	transcription factor 7-like 2 (T-cell specific, HMG-box)
Grc38_ENST00000583357|miRNA	78	ENST00000543371.5	ENSG00000148737.16	TCF7L2-206	TCF7L2	protein_coding	4037	-10.12	-3.3733	1	78	2105	2182	6934	transcription factor 7-like 2 (T-cell specific, HMG-box)
Grc38_ENST00000583357|miRNA	78	ENST00000627217.2	ENSG00000148737.16	TCF7L2-015	TCF7L2	protein_coding	3680	-10.12	-3.3733	1	78	1933	2010	6934	transcription factor 7-like 2 (T-cell specific, HMG-box)
Grc38_ENST00000583357|miRNA	78	ENST00000369397.8	ENSG00000148737.16	TCF7L2-003	TCF7L2	protein_coding	3802	-10.12	-3.3733	1	78	1870	1947	6934	transcription factor 7-like 2 (T-cell specific, HMG-box)
Grc38_ENST00000583357|miRNA	78	ENST00000545257.6	ENSG00000148737.16	TCF7L2-009	TCF7L2	protein_coding	2160	-10.12	-3.3733	1	78	1746	1823	6934	transcription factor 7-like 2 (T-cell specific, HMG-box)
Grc38_ENST00000583357|miRNA	78	ENST00000629706.2	ENSG00000148737.16	TCF7L2-014	TCF7L2	protein_coding	1755	-10.12	-3.3733	1	78	1529	1606	6934	transcription factor 7-like 2 (T-cell specific, HMG-box)
Grc38_ENST00000583357|miRNA	78	ENST00000369386.5	ENSG00000148737.16	TCF7L2-006	TCF7L2	protein_coding	1274	-10.12	-3.3733	1	78	696	773	6934	transcription factor 7-like 2 (T-cell specific, HMG-box)
Grc38_ENST00000583357|miRNA	78	ENST00000466338.5	ENSG00000148737.16	TCF7L2-011	TCF7L2	protein_coding	1026	-10.12	-3.3733	1	78	463	540	6934	transcription factor 7-like 2 (T-cell specific, HMG-box)
Grc38_ENST00000583357|miRNA	78	ENST00000470254.1	ENSG00000148737.16	TCF7L2-013	TCF7L2	nonsense_mediated_decay	768	-10.12	-3.3733	1	78	574	651	6934	transcription factor 7-like 2 (T-cell specific, HMG-box)
Grc38_ENST00000583357|miRNA	78	ENST00000480888.1	ENSG00000148737.16	TCF7L2-008	TCF7L2	protein_coding	182	-10.12	-3.3733	1	70	113	182	6934	transcription factor 7-like 2 (T-cell specific, HMG-box)
Grc38_ENST00000583357|miRNA	78	ENST00000515540.5	ENSG00000087088.19	BAX-007	BAX	nonsense_mediated_decay	300	-10.12	-3.3733	1	78	144	221	581	BCL2-associated X protein
Grc38_ENST00000583357|miRNA	78	ENST00000539787.2	ENSG00000087088.19	BAX-202	BAX	protein_coding	458	-10.12	-3.3733	1	78	373	450	581	BCL2-associated X protein
Grc38_ENST00000583357|miRNA	78	ENST00000506183.5	ENSG00000087088.19	BAX-004	BAX	protein_coding	383	-10.12	-3.3733	1	78	298	375	581	BCL2-associated X protein
Grc38_ENST00000583357|miRNA	78	ENST00000513217.1	ENSG00000087088.19	BAX-010	BAX	retained_intron	869	-10.12	-3.3733	1	78	473	550	581	BCL2-associated X protein
Grc38_ENST00000583357|miRNA	78	ENST00000536719.5	ENSG00000074319.12	TSG101-002	TSG101	protein_coding	2101	-12.91	-3.2275	1	78	51	128	7251	tumor susceptibility 101
Grc38_ENST00000583357|miRNA	78	ENST00000251968.3	ENSG00000074319.12	TSG101-001	TSG101	protein_coding	1824	-12.91	-3.2275	1	78	332	409	7251	tumor susceptibility 101
Grc38_ENST00000583357|miRNA	78	ENST00000545247.6	ENSG00000074319.12	TSG101-006	TSG101	retained_intron	783	-12.91	-3.2275	1	78	13	90	7251	tumor susceptibility 101
Grc38_ENST00000583357|miRNA	78	ENST00000544804.5	ENSG00000074319.12	TSG101-009	TSG101	processed_transcript	391	-12.91	-3.2275	7	78	1	72	7251	tumor susceptibility 101
Grc38_ENST00000583357|miRNA	78	ENST00000438874.6	ENSG00000074319.12	TSG101-008	TSG101	processed_transcript	581	-12.91	-3.2275	3	78	1	76	7251	tumor susceptibility 101
Grc38_ENST00000583357|miRNA	78	ENST00000535077.1	ENSG00000074319.12	TSG101-005	TSG101	processed_transcript	685	-12.91	-3.2275	1	78	20	97	7251	tumor susceptibility 101
Grc38_ENST00000583357|miRNA	78	ENST00000417537.1	ENSG00000105835.11	NAMPT-004	NAMPT	protein_coding	300	-9.64	-3.2133	1	78	88	165	10135	nicotinamide phosphoribosyltransferase
Grc38_ENST00000583357|miRNA	78	ENST00000537041.5	ENSG00000112531.16	QKI-016	QKI	protein_coding	583	-6.41	-3.205	1	78	17	94	9444	QKI, KH domain containing, RNA binding
Grc38_ENST00000583357|miRNA	78	ENST00000607272.2	ENSG00000116062.14	MSH6-009	MSH6	processed_transcript	2219	-9.31	-3.1033	1	78	120	197	2956	mutS homolog 6
Grc38_ENST00000583357|miRNA	78	ENST00000225474.6	ENSG00000108342.12	CSF3-001	CSF3	protein_coding	1509	-9.2	-3.0667	1	78	1023	1100	1440	colony stimulating factor 3 (granulocyte)
Grc38_ENST00000583357|miRNA	78	ENST00000579852.1	ENSG00000108342.12	CSF3-007	CSF3	nonsense_mediated_decay	1288	-9.2	-3.0667	1	78	857	934	1440	colony stimulating factor 3 (granulocyte)
Grc38_ENST00000583357|miRNA	78	ENST00000479880.1	ENSG00000108342.12	CSF3-005	CSF3	retained_intron	947	-9.2	-3.0667	1	78	806	883	1440	colony stimulating factor 3 (granulocyte)
Grc38_ENST00000583357|miRNA	78	ENST00000331769.6	ENSG00000108342.12	CSF3-002	CSF3	protein_coding	1673	-9.2	-3.0667	1	78	1187	1264	1440	colony stimulating factor 3 (granulocyte)
Grc38_ENST00000583357|miRNA	78	ENST00000394148.7	ENSG00000108342.12	CSF3-004	CSF3	protein_coding	622	-9.2	-3.0667	1	78	367	444	1440	colony stimulating factor 3 (granulocyte)
Grc38_ENST00000583357|miRNA	78	ENST00000577675.1	ENSG00000108342.12	CSF3-006	CSF3	protein_coding	1360	-9.2	-3.0667	1	78	1039	1116	1440	colony stimulating factor 3 (granulocyte)
Grc38_ENST00000583357|miRNA	78	ENST00000490377.1	ENSG00000137936.16	BCAR3-007	BCAR3	processed_transcript	467	-9.12	-3.04	1	78	295	372	8412	breast cancer anti-estrogen resistance 3
Grc38_ENST00000583357|miRNA	78	ENST00000469435.1	ENSG00000067082.14	KLF6-002	KLF6	protein_coding	2169	-20.68	-2.9543	1	78	95	172	1316	Kruppel-like factor 6
Grc38_ENST00000583357|miRNA	78	ENST00000607092.1	ENSG00000257923.9	CUX1-011	CUX1	retained_intron	559	-11.6	-2.9	1	78	246	323	1523	cut-like homeobox 1
Grc38_ENST00000583357|miRNA	78	ENST00000526958.5	ENSG00000085117.11	CD82-008	CD82	protein_coding	538	-11.6	-2.9	1	78	333	410	3732	CD82 molecule
Grc38_ENST00000583357|miRNA	78	ENST00000532544.5	ENSG00000085117.11	CD82-004	CD82	protein_coding	580	-11.6	-2.9	1	78	489	566	3732	CD82 molecule
Grc38_ENST00000583357|miRNA	78	ENST00000525898.5	ENSG00000085117.11	CD82-010	CD82	retained_intron	1405	-11.6	-2.9	1	78	828	905	3732	CD82 molecule
Grc38_ENST00000583357|miRNA	78	ENST00000527737.5	ENSG00000085117.11	CD82-005	CD82	protein_coding	654	-11.6	-2.9	4	78	1	75	3732	CD82 molecule
Grc38_ENST00000583357|miRNA	78	ENST00000525813.5	ENSG00000085117.11	CD82-009	CD82	protein_coding	573	-11.6	-2.9	1	78	414	491	3732	CD82 molecule
Grc38_ENST00000583357|miRNA	78	ENST00000530601.1	ENSG00000085117.11	CD82-012	CD82	protein_coding	581	-11.6	-2.9	1	78	206	283	3732	CD82 molecule
Grc38_ENST00000583357|miRNA	78	ENST00000530931.1	ENSG00000085117.11	CD82-014	CD82	processed_transcript	891	-11.6	-2.9	1	78	781	858	3732	CD82 molecule
Grc38_ENST00000583357|miRNA	78	ENST00000373578.6	ENSG00000197122.11	SRC-001	SRC	protein_coding	4630	-11.54	-2.885	1	78	464	541	6714	SRC proto-oncogene, non-receptor tyrosine kinase
Grc38_ENST00000583357|miRNA	78	ENST00000358208.8	ENSG00000197122.11	SRC-201	SRC	protein_coding	3851	-11.54	-2.885	1	78	303	380	6714	SRC proto-oncogene, non-receptor tyrosine kinase
Grc38_ENST00000583357|miRNA	78	ENST00000373567.6	ENSG00000197122.11	SRC-002	SRC	protein_coding	4321	-11.54	-2.885	1	78	155	232	6714	SRC proto-oncogene, non-receptor tyrosine kinase
Grc38_ENST00000583357|miRNA	78	ENST00000373558.2	ENSG00000197122.11	SRC-005	SRC	protein_coding	4304	-11.54	-2.885	1	78	120	197	6714	SRC proto-oncogene, non-receptor tyrosine kinase
Grc38_ENST00000583357|miRNA	78	ENST00000472968.1	ENSG00000197122.11	SRC-003	SRC	processed_transcript	461	-11.54	-2.885	1	78	19	96	6714	SRC proto-oncogene, non-receptor tyrosine kinase
Grc38_ENST00000583357|miRNA	78	ENST00000559941.1	ENSG00000080644.15	CHRNA3-006	CHRNA3	processed_transcript	592	-11.51	-2.8775	1	78	370	447	1136	cholinergic receptor, nicotinic, alpha 3 (neuronal)
Grc38_ENST00000583357|miRNA	78	ENST00000554826.1	ENSG00000142208.15	AKT1-016	AKT1	retained_intron	572	-11.45	-2.8625	1	78	26	103	207	v-akt murine thymoma viral oncogene homolog 1
Grc38_ENST00000583357|miRNA	78	ENST00000263981.9	ENSG00000109670.13	FBXW7-005	FBXW7	protein_coding	3743	-8.43	-2.81	1	78	625	702	55294	F-box and WD repeat domain containing 7, E3 ubiquitin protein ligase
Grc38_ENST00000583357|miRNA	78	ENST00000604822.1	ENSG00000109670.13	FBXW7-009	FBXW7	retained_intron	570	-8.43	-2.81	1	78	350	427	55294	F-box and WD repeat domain containing 7, E3 ubiquitin protein ligase
Grc38_ENST00000583357|miRNA	78	ENST00000375702.5	ENSG00000168646.12	AXIN2-004	AXIN2	protein_coding	2541	-11.24	-2.81	1	78	1007	1084	8313	axin 2
Grc38_ENST00000583357|miRNA	78	ENST00000578251.1	ENSG00000168646.12	AXIN2-009	AXIN2	retained_intron	588	-11.24	-2.81	1	78	366	443	8313	axin 2
Grc38_ENST00000583357|miRNA	78	ENST00000511452.1	ENSG00000170448.11	NFXL1-005	NFXL1	retained_intron	419	-5.39	-2.695	4	78	1	75	152518	nuclear transcription factor, X-box binding-like 1
Grc38_ENST00000583357|miRNA	78	ENST00000354383.10	ENSG00000132781.17	MUTYH-007	MUTYH	protein_coding	1744	-15.76	-2.6267	1	78	754	831	4595	mutY homolog
Grc38_ENST00000583357|miRNA	78	ENST00000475516.5	ENSG00000132781.17	MUTYH-009	MUTYH	nonsense_mediated_decay	1677	-15.76	-2.6267	1	78	754	831	4595	mutY homolog
Grc38_ENST00000583357|miRNA	78	ENST00000355498.6	ENSG00000132781.17	MUTYH-008	MUTYH	protein_coding	1776	-15.76	-2.6267	1	78	754	831	4595	mutY homolog
Grc38_ENST00000583357|miRNA	78	ENST00000531105.5	ENSG00000132781.17	MUTYH-037	MUTYH	protein_coding	501	-15.76	-2.6267	1	78	343	420	4595	mutY homolog
Grc38_ENST00000583357|miRNA	78	ENST00000474703.1	ENSG00000132781.17	MUTYH-017	MUTYH	retained_intron	577	-15.76	-2.6267	1	78	491	568	4595	mutY homolog
Grc38_ENST00000583357|miRNA	78	ENST00000534453.1	ENSG00000132781.17	MUTYH-032	MUTYH	retained_intron	672	-15.76	-2.6267	1	78	442	519	4595	mutY homolog
Grc38_ENST00000583357|miRNA	78	ENST00000521108.5	ENSG00000072571.19	HMMR-009	HMMR	retained_intron	671	-5.18	-2.59	1	78	578	655	3161	hyaluronan-mediated motility receptor (RHAMM)
Grc38_ENST00000583357|miRNA	78	ENST00000526567.5	ENSG00000149311.18	ATM-004	ATM	protein_coding	560	-5.18	-2.59	1	78	167	244	472	ATM serine/threonine kinase
Grc38_ENST00000583357|miRNA	78	ENST00000407977.6	ENSG00000108375.12	RNF43-003	RNF43	protein_coding	5516	-12.94	-2.588	1	78	4084	4161	54894	ring finger protein 43
Grc38_ENST00000583357|miRNA	78	ENST00000583753.5	ENSG00000108375.12	RNF43-005	RNF43	protein_coding	3560	-12.94	-2.588	1	78	2908	2985	54894	ring finger protein 43
Grc38_ENST00000583357|miRNA	78	ENST00000584437.5	ENSG00000108375.12	RNF43-002	RNF43	protein_coding	5575	-12.94	-2.588	1	78	2908	2985	54894	ring finger protein 43
Grc38_ENST00000583357|miRNA	78	ENST00000577716.5	ENSG00000108375.12	RNF43-001	RNF43	protein_coding	4367	-12.94	-2.588	1	78	2908	2985	54894	ring finger protein 43
Grc38_ENST00000583357|miRNA	78	ENST00000577625.5	ENSG00000108375.12	RNF43-006	RNF43	protein_coding	2198	-12.94	-2.588	1	78	1657	1734	54894	ring finger protein 43
Grc38_ENST00000583357|miRNA	78	ENST00000581868.1	ENSG00000108375.12	RNF43-004	RNF43	protein_coding	2610	-12.94	-2.588	1	78	2082	2159	54894	ring finger protein 43
Grc38_ENST00000583357|miRNA	78	ENST00000307078.9	ENSG00000168646.12	AXIN2-001	AXIN2	protein_coding	4259	-15.17	-2.5283	1	78	2520	2597	8313	axin 2
Grc38_ENST00000583357|miRNA	78	ENST00000618960.4	ENSG00000168646.12	AXIN2-202	AXIN2	protein_coding	4060	-15.17	-2.5283	1	78	2321	2398	8313	axin 2
Grc38_ENST00000583357|miRNA	78	ENST00000358402.8	ENSG00000125952.18	MAX-001	MAX	protein_coding	1973	-16.85	-2.4071	1	78	1789	1866	4149	MYC associated factor X
Grc38_ENST00000583357|miRNA	78	ENST00000618858.4	ENSG00000125952.18	MAX-201	MAX	protein_coding	2141	-16.85	-2.4071	1	78	1917	1994	4149	MYC associated factor X
Grc38_ENST00000583357|miRNA	78	ENST00000394606.6	ENSG00000125952.18	MAX-008	MAX	nonsense_mediated_decay	2097	-16.85	-2.4071	1	78	1898	1975	4149	MYC associated factor X
Grc38_ENST00000583357|miRNA	78	ENST00000555932.5	ENSG00000125952.18	MAX-011	MAX	protein_coding	1673	-16.85	-2.4071	1	78	1523	1600	4149	MYC associated factor X
Grc38_ENST00000583357|miRNA	78	ENST00000284165.10	ENSG00000125952.18	MAX-004	MAX	protein_coding	3155	-16.85	-2.4071	1	78	2987	3064	4149	MYC associated factor X
Grc38_ENST00000583357|miRNA	78	ENST00000358664.8	ENSG00000125952.18	MAX-002	MAX	protein_coding	1546	-16.85	-2.4071	1	78	1396	1473	4149	MYC associated factor X
Grc38_ENST00000583357|miRNA	78	ENST00000555419.5	ENSG00000125952.18	MAX-012	MAX	protein_coding	765	-16.85	-2.4071	1	78	17	94	4149	MYC associated factor X
Grc38_ENST00000583357|miRNA	78	ENST00000554162.1	ENSG00000165525.17	NEMF-006	NEMF	processed_transcript	492	-9.54	-2.385	1	78	368	445
Grc38_ENST00000583357|miRNA	78	ENST00000605917.1	ENSG00000272168.6	CASC15-006	CASC15	lincRNA	4461	-9.47	-2.3675	1	78	4357	4434
Grc38_ENST00000583357|miRNA	78	ENST00000461124.1	ENSG00000067082.14	KLF6-005	KLF6	processed_transcript	764	-9.44	-2.36	1	78	374	451	1316	Kruppel-like factor 6
Grc38_ENST00000583357|miRNA	78	ENST00000600859.5	ENSG00000062822.12	POLD1-003	POLD1	nonsense_mediated_decay	3474	-14.01	-2.335	1	78	3070	3147	5424	polymerase (DNA directed), delta 1, catalytic subunit
Grc38_ENST00000583357|miRNA	78	ENST00000613923.4	ENSG00000062822.12	POLD1-201	POLD1	protein_coding	3542	-14.01	-2.335	1	78	3132	3209	5424	polymerase (DNA directed), delta 1, catalytic subunit
Grc38_ENST00000583357|miRNA	78	ENST00000440232.6	ENSG00000062822.12	POLD1-002	POLD1	protein_coding	3444	-14.01	-2.335	1	78	3038	3115	5424	polymerase (DNA directed), delta 1, catalytic subunit
Grc38_ENST00000583357|miRNA	78	ENST00000599857.5	ENSG00000062822.12	POLD1-001	POLD1	protein_coding	3435	-14.01	-2.335	1	78	3029	3106	5424	polymerase (DNA directed), delta 1, catalytic subunit
Grc38_ENST00000583357|miRNA	78	ENST00000595904.5	ENSG00000062822.12	POLD1-004	POLD1	protein_coding	3402	-14.01	-2.335	1	78	3063	3140	5424	polymerase (DNA directed), delta 1, catalytic subunit
Grc38_ENST00000583357|miRNA	78	ENST00000538136.1	ENSG00000116062.14	MSH6-201	MSH6	protein_coding	4055	-9.33	-2.3325	1	78	53	130	2956	mutS homolog 6
Grc38_ENST00000583357|miRNA	78	ENST00000405271.5	ENSG00000119888.10	EPCAM-002	EPCAM	protein_coding	1530	-11.56	-2.312	1	78	1207	1284	4072	epithelial cell adhesion molecule
Grc38_ENST00000583357|miRNA	78	ENST00000456133.5	ENSG00000119888.10	EPCAM-003	EPCAM	nonsense_mediated_decay	1501	-11.56	-2.312	1	78	1183	1260	4072	epithelial cell adhesion molecule
Grc38_ENST00000583357|miRNA	78	ENST00000292408.8	ENSG00000160867.14	FGFR4-001	FGFR4	protein_coding	3122	-11.48	-2.296	1	78	964	1041	2264	fibroblast growth factor receptor 4
Grc38_ENST00000583357|miRNA	78	ENST00000503708.5	ENSG00000160867.14	FGFR4-010	FGFR4	protein_coding	770	-11.48	-2.296	1	78	362	439	2264	fibroblast growth factor receptor 4
Grc38_ENST00000583357|miRNA	78	ENST00000393648.6	ENSG00000160867.14	FGFR4-003	FGFR4	protein_coding	2733	-11.48	-2.296	1	78	901	978	2264	fibroblast growth factor receptor 4
Grc38_ENST00000583357|miRNA	78	ENST00000514472.1	ENSG00000160867.14	FGFR4-012	FGFR4	protein_coding	552	-11.48	-2.296	1	78	404	481	2264	fibroblast growth factor receptor 4
Grc38_ENST00000583357|miRNA	78	ENST00000502906.5	ENSG00000160867.14	FGFR4-004	FGFR4	protein_coding	2638	-11.48	-2.296	1	78	892	969	2264	fibroblast growth factor receptor 4
Grc38_ENST00000583357|miRNA	78	ENST00000510911.5	ENSG00000160867.14	FGFR4-009	FGFR4	protein_coding	709	-11.48	-2.296	1	68	642	709	2264	fibroblast growth factor receptor 4
Grc38_ENST00000583357|miRNA	78	ENST00000507708.1	ENSG00000160867.14	FGFR4-011	FGFR4	processed_transcript	476	-11.48	-2.296	1	71	406	476	2264	fibroblast growth factor receptor 4
Grc38_ENST00000583357|miRNA	78	ENST00000372004.7	ENSG00000124151.18	NCOA3-001	NCOA3	protein_coding	7939	-17.84	-2.23	18	78	1	61	8202	nuclear receptor coactivator 3
Grc38_ENST00000583357|miRNA	78	ENST00000371998.7	ENSG00000124151.18	NCOA3-003	NCOA3	protein_coding	4668	-17.84	-2.23	1	78	4589	4666	8202	nuclear receptor coactivator 3
Grc38_ENST00000583357|miRNA	78	ENST00000371997.3	ENSG00000124151.18	NCOA3-002	NCOA3	protein_coding	6750	-17.84	-2.23	1	78	3859	3936	8202	nuclear receptor coactivator 3
Grc38_ENST00000583357|miRNA	78	ENST00000406134.5	ENSG00000095002.13	MSH2-002	MSH2	protein_coding	3628	-10.93	-2.186	1	78	160	237	4436	mutS homolog 2
Grc38_ENST00000583357|miRNA	78	ENST00000350721.8	ENSG00000175054.14	ATR-001	ATR	protein_coding	8249	-12.83	-2.1383	9	78	1	70	545	ATR serine/threonine kinase
Grc38_ENST00000583357|miRNA	78	ENST00000554974.5	ENSG00000126215.13	XRCC3-012	XRCC3	protein_coding	575	-10.6	-2.12	1	78	138	215	7517	X-ray repair complementing defective repair in Chinese hamster cells 3
Grc38_ENST00000583357|miRNA	78	ENST00000554774.1	ENSG00000126215.13	XRCC3-016	XRCC3	retained_intron	510	-10.6	-2.12	1	78	382	459	7517	X-ray repair complementing defective repair in Chinese hamster cells 3
Grc38_ENST00000583357|miRNA	78	ENST00000415055.2	ENSG00000152894.14	PTPRK-007	PTPRK	protein_coding	782	-8.45	-2.1125	1	78	416	493	5796	protein tyrosine phosphatase, receptor type, K
Grc38_ENST00000583357|miRNA	78	ENST00000427845.5	ENSG00000114867.20	EIF4G1-012	EIF4G1	protein_coding	5038	-12.67	-2.1117	14	78	1	65	1981	eukaryotic translation initiation factor 4 gamma, 1
Grc38_ENST00000583357|miRNA	78	ENST00000411531.5	ENSG00000114867.20	EIF4G1-038	EIF4G1	protein_coding	4683	-12.67	-2.1117	1	78	2931	3008	1981	eukaryotic translation initiation factor 4 gamma, 1
Grc38_ENST00000583357|miRNA	78	ENST00000369389.6	ENSG00000148737.16	TCF7L2-021	TCF7L2	protein_coding	691	-16.87	-2.1088	1	78	594	671	6934	transcription factor 7-like 2 (T-cell specific, HMG-box)
Grc38_ENST00000583357|miRNA	78	ENST00000536728.5	ENSG00000214530.8	STARD10-017	STARD10	protein_coding	451	-8.16	-2.04	1	78	362	439	10809	StAR-related lipid transfer (START) domain containing 10
Grc38_ENST00000583357|miRNA	78	ENST00000494229.1	ENSG00000206538.8	VGLL3-003	VGLL3	protein_coding	624	-10.07	-2.014	1	78	517	594
Grc38_ENST00000584178|miRNA	70	ENST00000199448.8	ENSG00000086289.11	EPDR1-001	EPDR1	protein_coding	2599	-18.03	-9.015	1	70	2068	2137	54749	ependymin related 1
Grc38_ENST00000584178|miRNA	70	ENST00000423717.1	ENSG00000086289.11	EPDR1-004	EPDR1	protein_coding	638	-18.03	-9.015	1	70	204	273	54749	ependymin related 1
Grc38_ENST00000584178|miRNA	70	ENST00000357302.8	ENSG00000184371.13	CSF1-008	CSF1	protein_coding	597	-16.46	-8.23	1	70	324	393	1435	colony stimulating factor 1 (macrophage)
Grc38_ENST00000584178|miRNA	70	ENST00000329608.10	ENSG00000184371.13	CSF1-001	CSF1	protein_coding	4210	-16.46	-8.23	1	70	3785	3854	1435	colony stimulating factor 1 (macrophage)
Grc38_ENST00000584178|miRNA	70	ENST00000488198.5	ENSG00000184371.13	CSF1-005	CSF1	protein_coding	1009	-16.46	-8.23	1	70	821	890	1435	colony stimulating factor 1 (macrophage)
Grc38_ENST00000584178|miRNA	70	ENST00000369802.7	ENSG00000184371.13	CSF1-002	CSF1	protein_coding	2484	-16.46	-8.23	1	70	2325	2394	1435	colony stimulating factor 1 (macrophage)
Grc38_ENST00000584178|miRNA	70	ENST00000420111.6	ENSG00000184371.13	CSF1-004	CSF1	protein_coding	1083	-16.46	-8.23	1	70	933	1002	1435	colony stimulating factor 1 (macrophage)
Grc38_ENST00000584178|miRNA	70	ENST00000442598.5	ENSG00000085999.11	RAD54L-201	RAD54L	protein_coding	2549	-13.56	-6.78	1	70	229	298	8438	RAD54-like (S. cerevisiae)
Grc38_ENST00000584178|miRNA	70	ENST00000371975.8	ENSG00000085999.11	RAD54L-001	RAD54L	protein_coding	3108	-13.56	-6.78	1	70	228	297	8438	RAD54-like (S. cerevisiae)
Grc38_ENST00000584178|miRNA	70	ENST00000487700.1	ENSG00000085999.11	RAD54L-006	RAD54L	processed_transcript	472	-13.56	-6.78	1	70	270	339	8438	RAD54-like (S. cerevisiae)
Grc38_ENST00000584178|miRNA	70	ENST00000472889.2	ENSG00000085999.11	RAD54L-004	RAD54L	protein_coding	767	-13.56	-6.78	1	70	475	544	8438	RAD54-like (S. cerevisiae)
Grc38_ENST00000584178|miRNA	70	ENST00000473251.2	ENSG00000085999.11	RAD54L-008	RAD54L	nonsense_mediated_decay	834	-13.56	-6.78	1	70	613	682	8438	RAD54-like (S. cerevisiae)
Grc38_ENST00000584178|miRNA	70	ENST00000476687.2	ENSG00000085999.11	RAD54L-009	RAD54L	nonsense_mediated_decay	574	-13.56	-6.78	6	70	1	65	8438	RAD54-like (S. cerevisiae)
Grc38_ENST00000584178|miRNA	70	ENST00000476760.1	ENSG00000112655.15	PTK7-013	PTK7	protein_coding	902	-13.35	-6.675	1	70	770	839	5754	protein tyrosine kinase 7 (inactive)
Grc38_ENST00000584178|miRNA	70	ENST00000263083.10	ENSG00000108963.17	DPH1-001	DPH1	protein_coding	2221	-13.35	-6.675	1	70	67	136	1801	diphthamide biosynthesis 1
Grc38_ENST00000584178|miRNA	70	ENST00000575667.5	ENSG00000108963.17	DPH1-002	DPH1	nonsense_mediated_decay	1644	-13.35	-6.675	1	70	18	87	1801	diphthamide biosynthesis 1
Grc38_ENST00000584178|miRNA	70	ENST00000571418.5	ENSG00000108963.17	DPH1-007	DPH1	protein_coding	1733	-13.35	-6.675	1	70	18	87	1801	diphthamide biosynthesis 1
Grc38_ENST00000584178|miRNA	70	ENST00000572819.6	ENSG00000108963.17	DPH1-011	DPH1	retained_intron	1345	-13.35	-6.675	1	70	10	79	1801	diphthamide biosynthesis 1
Grc38_ENST00000584178|miRNA	70	ENST00000576129.5	ENSG00000108963.17	DPH1-015	DPH1	retained_intron	991	-13.35	-6.675	11	70	1	60	1801	diphthamide biosynthesis 1
Grc38_ENST00000584178|miRNA	70	ENST00000369801.1	ENSG00000184371.13	CSF1-003	CSF1	protein_coding	1364	-12.32	-6.16	1	70	1292	1361	1435	colony stimulating factor 1 (macrophage)
Grc38_ENST00000584178|miRNA	70	ENST00000593103.1	ENSG00000129667.12	RHBDF2-018	RHBDF2	retained_intron	562	-12.32	-6.16	1	65	498	562	79651	rhomboid 5 homolog 2 (Drosophila)
Grc38_ENST00000584178|miRNA	70	ENST00000572214.5	ENSG00000108963.17	DPH1-013	DPH1	retained_intron	946	-10.99	-5.495	1	70	169	238	1801	diphthamide biosynthesis 1
Grc38_ENST00000584178|miRNA	70	ENST00000607788.1	ENSG00000108963.17	DPH1-018	DPH1	protein_coding	775	-10.99	-5.495	1	70	516	585	1801	diphthamide biosynthesis 1
Grc38_ENST00000584178|miRNA	70	ENST00000335858.11	ENSG00000185379.20	RAD51D-003	RAD51D	protein_coding	1353	-10.97	-5.485	1	70	637	706	5892	RAD51 paralog D
Grc38_ENST00000584178|miRNA	70	ENST00000586210.5	ENSG00000185379.20	RAD51D-008	RAD51D	nonsense_mediated_decay	1194	-10.97	-5.485	1	70	253	322	5892	RAD51 paralog D
Grc38_ENST00000584178|miRNA	70	ENST00000404944.3	ENSG00000127946.16	HIP1-005	HIP1	retained_intron	728	-10.72	-5.36	1	70	123	192	3092	huntingtin interacting protein 1
Grc38_ENST00000584178|miRNA	70	ENST00000519303.6	ENSG00000076554.15	TPD52-003	TPD52	protein_coding	1594	-10.72	-5.36	1	70	1477	1546	7163	tumor protein D52
Grc38_ENST00000584178|miRNA	70	ENST00000479696.1	ENSG00000165238.16	WNK2-006	WNK2	processed_transcript	532	-10.72	-5.36	1	70	283	352	65268	WNK lysine deficient protein kinase 2
Grc38_ENST00000584178|miRNA	70	ENST00000482021.1	ENSG00000174775.16	HRAS-010	HRAS	processed_transcript	167	-10.72	-5.36	1	70	48	117	3265	Harvey rat sarcoma viral oncogene homolog
Grc38_ENST00000584178|miRNA	70	ENST00000425083.3	ENSG00000115705.20	TPO-009	TPO	processed_transcript	718	-14.89	-4.9633	1	70	342	411	7173	thyroid peroxidase
Grc38_ENST00000584178|miRNA	70	ENST00000587421.5	ENSG00000175387.15	SMAD2-007	SMAD2	protein_coding	575	-9.92	-4.96	1	70	7	76	4087	SMAD family member 2
Grc38_ENST00000584178|miRNA	70	ENST00000478619.1	ENSG00000068028.17	RASSF1-011	RASSF1	retained_intron	2060	-14.59	-4.8633	1	70	1831	1900	11186	Ras association (RalGDS/AF-6) domain family member 1
Grc38_ENST00000584178|miRNA	70	ENST00000488024.1	ENSG00000068028.17	RASSF1-010	RASSF1	processed_transcript	1385	-14.59	-4.8633	1	70	1306	1375	11186	Ras association (RalGDS/AF-6) domain family member 1
Grc38_ENST00000584178|miRNA	70	ENST00000494145.1	ENSG00000068028.17	RASSF1-009	RASSF1	retained_intron	1358	-14.59	-4.8633	1	70	784	853	11186	Ras association (RalGDS/AF-6) domain family member 1
Grc38_ENST00000584178|miRNA	70	ENST00000238044.7	ENSG00000119147.9	C2orf40-001	C2orf40	protein_coding	789	-9.57	-4.785	1	70	593	662	84417	chromosome 2 open reading frame 40
Grc38_ENST00000584178|miRNA	70	ENST00000366560.3	ENSG00000091483.6	FH-001	FH	protein_coding	1797	-9.12	-4.56	1	70	1619	1688	2271	fumarate hydratase
Grc38_ENST00000584178|miRNA	70	ENST00000420813.5	ENSG00000116062.14	MSH6-005	MSH6	protein_coding	491	-9.12	-4.56	1	70	417	486	2956	mutS homolog 6
Grc38_ENST00000584178|miRNA	70	ENST00000485723.1	ENSG00000127946.16	HIP1-007	HIP1	processed_transcript	419	-9.12	-4.56	1	70	286	355	3092	huntingtin interacting protein 1
Grc38_ENST00000584178|miRNA	70	ENST00000311420.13	ENSG00000135679.22	MDM2-010	MDM2	nonsense_mediated_decay	1583	-9.12	-4.56	1	70	122	191	4193	MDM2 proto-oncogene, E3 ubiquitin protein ligase
Grc38_ENST00000584178|miRNA	70	ENST00000543093.1	ENSG00000182578.13	CSF1R-201	CSF1R	protein_coding	921	-9.03	-4.515	1	70	474	543	1436	colony stimulating factor 1 receptor
Grc38_ENST00000584178|miRNA	70	ENST00000502660.5	ENSG00000182578.13	CSF1R-003	CSF1R	retained_intron	1388	-9.03	-4.515	1	70	814	883	1436	colony stimulating factor 1 receptor
Grc38_ENST00000584178|miRNA	70	ENST00000511344.1	ENSG00000182578.13	CSF1R-004	CSF1R	protein_coding	655	-9.03	-4.515	1	70	145	214	1436	colony stimulating factor 1 receptor
Grc38_ENST00000584178|miRNA	70	ENST00000428863.6	ENSG00000135679.22	MDM2-202	MDM2	protein_coding	1037	-18.02	-4.505	1	70	204	273	4193	MDM2 proto-oncogene, E3 ubiquitin protein ligase
Grc38_ENST00000584178|miRNA	70	ENST00000393412.7	ENSG00000135679.22	MDM2-201	MDM2	protein_coding	1404	-18.02	-4.505	1	70	204	273	4193	MDM2 proto-oncogene, E3 ubiquitin protein ligase
Grc38_ENST00000584178|miRNA	70	ENST00000584601.5	ENSG00000141736.13	ERBB2-001	ERBB2	protein_coding	4792	-12.94	-4.3133	1	70	4151	4220	2064	erb-b2 receptor tyrosine kinase 2
Grc38_ENST00000584178|miRNA	70	ENST00000406381.6	ENSG00000141736.13	ERBB2-201	ERBB2	protein_coding	4564	-12.94	-4.3133	1	70	3622	3691	2064	erb-b2 receptor tyrosine kinase 2
Grc38_ENST00000584178|miRNA	70	ENST00000541774.5	ENSG00000141736.13	ERBB2-202	ERBB2	protein_coding	4341	-12.94	-4.3133	1	70	3399	3468	2064	erb-b2 receptor tyrosine kinase 2
Grc38_ENST00000584178|miRNA	70	ENST00000445658.6	ENSG00000141736.13	ERBB2-004	ERBB2	protein_coding	3238	-12.94	-4.3133	1	70	3047	3116	2064	erb-b2 receptor tyrosine kinase 2
Grc38_ENST00000584178|miRNA	70	ENST00000584450.5	ENSG00000141736.13	ERBB2-005	ERBB2	protein_coding	3730	-12.94	-4.3133	1	70	3587	3656	2064	erb-b2 receptor tyrosine kinase 2
Grc38_ENST00000584178|miRNA	70	ENST00000578373.5	ENSG00000141736.13	ERBB2-007	ERBB2	nonsense_mediated_decay	4523	-12.94	-4.3133	1	70	4436	4505	2064	erb-b2 receptor tyrosine kinase 2
Grc38_ENST00000584178|miRNA	70	ENST00000269571.9	ENSG00000141736.13	ERBB2-008	ERBB2	protein_coding	4545	-12.94	-4.3133	1	70	4458	4527	2064	erb-b2 receptor tyrosine kinase 2
Grc38_ENST00000584178|miRNA	70	ENST00000349937.7	ENSG00000148737.16	TCF7L2-024	TCF7L2	protein_coding	725	-7.91	-3.955	1	70	498	567	6934	transcription factor 7-like 2 (T-cell specific, HMG-box)
Grc38_ENST00000584178|miRNA	70	ENST00000637321.1	ENSG00000148737.16	TCF7L2-023	TCF7L2	processed_transcript	430	-7.91	-3.955	1	70	145	214	6934	transcription factor 7-like 2 (T-cell specific, HMG-box)
Grc38_ENST00000584178|miRNA	70	ENST00000636447.1	ENSG00000148737.16	TCF7L2-020	TCF7L2	processed_transcript	550	-7.91	-3.955	1	70	371	440	6934	transcription factor 7-like 2 (T-cell specific, HMG-box)
Grc38_ENST00000584178|miRNA	70	ENST00000637574.1	ENSG00000148737.16	TCF7L2-016	TCF7L2	protein_coding	933	-7.91	-3.955	1	70	325	394	6934	transcription factor 7-like 2 (T-cell specific, HMG-box)
Grc38_ENST00000584178|miRNA	70	ENST00000276659.9	ENSG00000147655.10	RSPO2-001	RSPO2	protein_coding	3111	-11.78	-3.9267	1	70	2758	2827	340419	R-spondin 2
Grc38_ENST00000584178|miRNA	70	ENST00000511792.5	ENSG00000153071.14	DAB2-011	DAB2	protein_coding	551	-7.71	-3.855	1	70	353	422	1601	Dab, mitogen-responsive phosphoprotein, homolog 2 (Drosophila)
Grc38_ENST00000584178|miRNA	70	ENST00000614496.4	ENSG00000116062.14	MSH6-203	MSH6	protein_coding	4150	-11.19	-3.73	1	70	3793	3862	2956	mutS homolog 6
Grc38_ENST00000584178|miRNA	70	ENST00000540021.5	ENSG00000116062.14	MSH6-202	MSH6	protein_coding	3930	-11.19	-3.73	1	70	3573	3642	2956	mutS homolog 6
Grc38_ENST00000584178|miRNA	70	ENST00000622629.4	ENSG00000116062.14	MSH6-205	MSH6	protein_coding	4324	-11.19	-3.73	1	70	3967	4036	2956	mutS homolog 6
Grc38_ENST00000584178|miRNA	70	ENST00000445503.5	ENSG00000116062.14	MSH6-002	MSH6	nonsense_mediated_decay	4158	-11.19	-3.73	1	70	3801	3870	2956	mutS homolog 6
Grc38_ENST00000584178|miRNA	70	ENST00000234420.9	ENSG00000116062.14	MSH6-001	MSH6	protein_coding	7476	-11.19	-3.73	1	70	7119	7188	2956	mutS homolog 6
Grc38_ENST00000584178|miRNA	70	ENST00000456246.1	ENSG00000116062.14	MSH6-003	MSH6	nonsense_mediated_decay	846	-11.19	-3.73	1	70	535	604	2956	mutS homolog 6
Grc38_ENST00000584178|miRNA	70	ENST00000616033.4	ENSG00000116062.14	MSH6-204	MSH6	protein_coding	3429	-11.19	-3.73	1	70	3234	3303	2956	mutS homolog 6
Grc38_ENST00000584178|miRNA	70	ENST00000493177.1	ENSG00000116062.14	MSH6-007	MSH6	processed_transcript	813	-11.19	-3.73	1	70	544	613	2956	mutS homolog 6
Grc38_ENST00000584178|miRNA	70	ENST00000561912.2	ENSG00000272168.6	CASC15-007	CASC15	lincRNA	1449	-10.97	-3.6567	1	70	12	81
Grc38_ENST00000584178|miRNA	70	ENST00000216218.7	ENSG00000100380.13	ST13-001	ST13	protein_coding	3595	-10.97	-3.6567	1	70	3157	3226	6767	suppression of tumorigenicity 13 (colon carcinoma) (Hsp70 interacting protein)
Grc38_ENST00000584178|miRNA	70	ENST00000497042.1	ENSG00000091483.6	FH-002	FH	processed_transcript	351	-7.18	-3.59	1	70	246	315	2271	fumarate hydratase
Grc38_ENST00000584178|miRNA	70	ENST00000503290.1	ENSG00000129116.17	PALLD-013	PALLD	protein_coding	628	-7.18	-3.59	1	70	253	322	23022	palladin, cytoskeletal associated protein
Grc38_ENST00000584178|miRNA	70	ENST00000415488.1	ENSG00000091831.22	ESR1-010	ESR1	protein_coding	323	-7.18	-3.59	1	70	195	264	2099	estrogen receptor 1
Grc38_ENST00000584178|miRNA	70	ENST00000538465.7	ENSG00000065559.14	MAP2K4-008	MAP2K4	nonsense_mediated_decay	925	-7.18	-3.59	1	70	129	198	6416	mitogen-activated protein kinase kinase 4
Grc38_ENST00000584178|miRNA	70	ENST00000634690.1	ENSG00000100393.12	EP300-005	EP300	protein_coding	559	-7.11	-3.555	1	70	470	539	2033	E1A binding protein p300
Grc38_ENST00000584178|miRNA	70	ENST00000482755.6	ENSG00000085733.15	CTTN-004	CTTN	retained_intron	1087	-10.45	-3.4833	10	70	1	61	2017	cortactin
Grc38_ENST00000584178|miRNA	70	ENST00000527622.5	ENSG00000085733.15	CTTN-010	CTTN	processed_transcript	597	-10.45	-3.4833	10	70	1	61	2017	cortactin
Grc38_ENST00000584178|miRNA	70	ENST00000618469.1	ENSG00000012048.20	BRCA1-027	BRCA1	protein_coding	718	-10.45	-3.4833	1	70	128	197	672	breast cancer 1, early onset
Grc38_ENST00000584178|miRNA	70	ENST00000534894.5	ENSG00000148737.16	TCF7L2-202	TCF7L2	protein_coding	3778	-10.12	-3.3733	1	70	3232	3301	6934	transcription factor 7-like 2 (T-cell specific, HMG-box)
Grc38_ENST00000584178|miRNA	70	ENST00000536810.5	ENSG00000148737.16	TCF7L2-203	TCF7L2	protein_coding	3953	-10.12	-3.3733	1	70	2067	2136	6934	transcription factor 7-like 2 (T-cell specific, HMG-box)
Grc38_ENST00000584178|miRNA	70	ENST00000355995.8	ENSG00000148737.16	TCF7L2-201	TCF7L2	protein_coding	4073	-10.12	-3.3733	1	70	2067	2136	6934	transcription factor 7-like 2 (T-cell specific, HMG-box)
Grc38_ENST00000584178|miRNA	70	ENST00000538897.5	ENSG00000148737.16	TCF7L2-204	TCF7L2	protein_coding	4000	-10.12	-3.3733	1	70	3454	3523	6934	transcription factor 7-like 2 (T-cell specific, HMG-box)
Grc38_ENST00000584178|miRNA	70	ENST00000543371.5	ENSG00000148737.16	TCF7L2-206	TCF7L2	protein_coding	4037	-10.12	-3.3733	1	70	3491	3560	6934	transcription factor 7-like 2 (T-cell specific, HMG-box)
Grc38_ENST00000584178|miRNA	70	ENST00000627217.2	ENSG00000148737.16	TCF7L2-015	TCF7L2	protein_coding	3680	-10.12	-3.3733	1	70	3291	3360	6934	transcription factor 7-like 2 (T-cell specific, HMG-box)
Grc38_ENST00000584178|miRNA	70	ENST00000369397.8	ENSG00000148737.16	TCF7L2-003	TCF7L2	protein_coding	3802	-10.12	-3.3733	1	70	2067	2136	6934	transcription factor 7-like 2 (T-cell specific, HMG-box)
Grc38_ENST00000584178|miRNA	70	ENST00000545257.6	ENSG00000148737.16	TCF7L2-009	TCF7L2	protein_coding	2160	-10.12	-3.3733	1	70	2028	2097	6934	transcription factor 7-like 2 (T-cell specific, HMG-box)
Grc38_ENST00000584178|miRNA	70	ENST00000629706.2	ENSG00000148737.16	TCF7L2-014	TCF7L2	protein_coding	1755	-10.12	-3.3733	1	70	74	143	6934	transcription factor 7-like 2 (T-cell specific, HMG-box)
Grc38_ENST00000584178|miRNA	70	ENST00000369386.5	ENSG00000148737.16	TCF7L2-006	TCF7L2	protein_coding	1274	-10.12	-3.3733	1	70	786	855	6934	transcription factor 7-like 2 (T-cell specific, HMG-box)
Grc38_ENST00000584178|miRNA	70	ENST00000466338.5	ENSG00000148737.16	TCF7L2-011	TCF7L2	protein_coding	1026	-10.12	-3.3733	1	70	411	480	6934	transcription factor 7-like 2 (T-cell specific, HMG-box)
Grc38_ENST00000584178|miRNA	70	ENST00000470254.1	ENSG00000148737.16	TCF7L2-013	TCF7L2	nonsense_mediated_decay	768	-10.12	-3.3733	1	70	427	496	6934	transcription factor 7-like 2 (T-cell specific, HMG-box)
Grc38_ENST00000584178|miRNA	70	ENST00000480888.1	ENSG00000148737.16	TCF7L2-008	TCF7L2	protein_coding	182	-10.12	-3.3733	1	70	15	84	6934	transcription factor 7-like 2 (T-cell specific, HMG-box)
Grc38_ENST00000584178|miRNA	70	ENST00000515540.5	ENSG00000087088.19	BAX-007	BAX	nonsense_mediated_decay	300	-10.12	-3.3733	1	70	184	253	581	BCL2-associated X protein
Grc38_ENST00000584178|miRNA	70	ENST00000539787.2	ENSG00000087088.19	BAX-202	BAX	protein_coding	458	-10.12	-3.3733	1	54	405	458	581	BCL2-associated X protein
Grc38_ENST00000584178|miRNA	70	ENST00000506183.5	ENSG00000087088.19	BAX-004	BAX	protein_coding	383	-10.12	-3.3733	1	70	262	331	581	BCL2-associated X protein
Grc38_ENST00000584178|miRNA	70	ENST00000513217.1	ENSG00000087088.19	BAX-010	BAX	retained_intron	869	-10.12	-3.3733	1	70	216	285	581	BCL2-associated X protein
Grc38_ENST00000584178|miRNA	70	ENST00000536719.5	ENSG00000074319.12	TSG101-002	TSG101	protein_coding	2101	-12.91	-3.2275	1	70	1980	2049	7251	tumor susceptibility 101
Grc38_ENST00000584178|miRNA	70	ENST00000251968.3	ENSG00000074319.12	TSG101-001	TSG101	protein_coding	1824	-12.91	-3.2275	1	70	1422	1491	7251	tumor susceptibility 101
Grc38_ENST00000584178|miRNA	70	ENST00000545247.6	ENSG00000074319.12	TSG101-006	TSG101	retained_intron	783	-12.91	-3.2275	1	70	700	769	7251	tumor susceptibility 101
Grc38_ENST00000584178|miRNA	70	ENST00000544804.5	ENSG00000074319.12	TSG101-009	TSG101	processed_transcript	391	-12.91	-3.2275	1	70	312	381	7251	tumor susceptibility 101
Grc38_ENST00000584178|miRNA	70	ENST00000438874.6	ENSG00000074319.12	TSG101-008	TSG101	processed_transcript	581	-12.91	-3.2275	1	70	512	581	7251	tumor susceptibility 101
Grc38_ENST00000584178|miRNA	70	ENST00000535077.1	ENSG00000074319.12	TSG101-005	TSG101	processed_transcript	685	-12.91	-3.2275	1	70	595	664	7251	tumor susceptibility 101
Grc38_ENST00000584178|miRNA	70	ENST00000417537.1	ENSG00000105835.11	NAMPT-004	NAMPT	protein_coding	300	-9.64	-3.2133	1	70	174	243	10135	nicotinamide phosphoribosyltransferase
Grc38_ENST00000584178|miRNA	70	ENST00000537041.5	ENSG00000112531.16	QKI-016	QKI	protein_coding	583	-6.41	-3.205	1	70	9	78	9444	QKI, KH domain containing, RNA binding
Grc38_ENST00000584178|miRNA	70	ENST00000607272.2	ENSG00000116062.14	MSH6-009	MSH6	processed_transcript	2219	-9.31	-3.1033	1	70	167	236	2956	mutS homolog 6
Grc38_ENST00000584178|miRNA	70	ENST00000225474.6	ENSG00000108342.12	CSF3-001	CSF3	protein_coding	1509	-9.2	-3.0667	1	70	351	420	1440	colony stimulating factor 3 (granulocyte)
Grc38_ENST00000584178|miRNA	70	ENST00000579852.1	ENSG00000108342.12	CSF3-007	CSF3	nonsense_mediated_decay	1288	-9.2	-3.0667	1	70	296	365	1440	colony stimulating factor 3 (granulocyte)
Grc38_ENST00000584178|miRNA	70	ENST00000479880.1	ENSG00000108342.12	CSF3-005	CSF3	retained_intron	947	-9.2	-3.0667	1	70	800	869	1440	colony stimulating factor 3 (granulocyte)
Grc38_ENST00000584178|miRNA	70	ENST00000331769.6	ENSG00000108342.12	CSF3-002	CSF3	protein_coding	1673	-9.2	-3.0667	1	70	351	420	1440	colony stimulating factor 3 (granulocyte)
Grc38_ENST00000584178|miRNA	70	ENST00000394148.7	ENSG00000108342.12	CSF3-004	CSF3	protein_coding	622	-9.2	-3.0667	1	70	206	275	1440	colony stimulating factor 3 (granulocyte)
Grc38_ENST00000584178|miRNA	70	ENST00000577675.1	ENSG00000108342.12	CSF3-006	CSF3	protein_coding	1360	-9.2	-3.0667	1	70	186	255	1440	colony stimulating factor 3 (granulocyte)
Grc38_ENST00000584178|miRNA	70	ENST00000490377.1	ENSG00000137936.16	BCAR3-007	BCAR3	processed_transcript	467	-9.12	-3.04	1	70	98	167	8412	breast cancer anti-estrogen resistance 3
Grc38_ENST00000584178|miRNA	70	ENST00000469435.1	ENSG00000067082.14	KLF6-002	KLF6	protein_coding	2169	-20.68	-2.9543	1	70	111	180	1316	Kruppel-like factor 6
Grc38_ENST00000584178|miRNA	70	ENST00000607092.1	ENSG00000257923.9	CUX1-011	CUX1	retained_intron	559	-11.6	-2.9	1	70	250	319	1523	cut-like homeobox 1
Grc38_ENST00000584178|miRNA	70	ENST00000526958.5	ENSG00000085117.11	CD82-008	CD82	protein_coding	538	-11.6	-2.9	1	70	100	169	3732	CD82 molecule
Grc38_ENST00000584178|miRNA	70	ENST00000532544.5	ENSG00000085117.11	CD82-004	CD82	protein_coding	580	-11.6	-2.9	1	70	64	133	3732	CD82 molecule
Grc38_ENST00000584178|miRNA	70	ENST00000525898.5	ENSG00000085117.11	CD82-010	CD82	retained_intron	1405	-11.6	-2.9	1	70	787	856	3732	CD82 molecule
Grc38_ENST00000584178|miRNA	70	ENST00000527737.5	ENSG00000085117.11	CD82-005	CD82	protein_coding	654	-11.6	-2.9	1	70	584	653	3732	CD82 molecule
Grc38_ENST00000584178|miRNA	70	ENST00000525813.5	ENSG00000085117.11	CD82-009	CD82	protein_coding	573	-11.6	-2.9	1	70	54	123	3732	CD82 molecule
Grc38_ENST00000584178|miRNA	70	ENST00000530601.1	ENSG00000085117.11	CD82-012	CD82	protein_coding	581	-11.6	-2.9	1	70	270	339	3732	CD82 molecule
Grc38_ENST00000584178|miRNA	70	ENST00000530931.1	ENSG00000085117.11	CD82-014	CD82	processed_transcript	891	-11.6	-2.9	1	70	693	762	3732	CD82 molecule
Grc38_ENST00000584178|miRNA	70	ENST00000373578.6	ENSG00000197122.11	SRC-001	SRC	protein_coding	4630	-11.54	-2.885	1	70	468	537	6714	SRC proto-oncogene, non-receptor tyrosine kinase
Grc38_ENST00000584178|miRNA	70	ENST00000358208.8	ENSG00000197122.11	SRC-201	SRC	protein_coding	3851	-11.54	-2.885	1	70	307	376	6714	SRC proto-oncogene, non-receptor tyrosine kinase
Grc38_ENST00000584178|miRNA	70	ENST00000373567.6	ENSG00000197122.11	SRC-002	SRC	protein_coding	4321	-11.54	-2.885	1	70	159	228	6714	SRC proto-oncogene, non-receptor tyrosine kinase
Grc38_ENST00000584178|miRNA	70	ENST00000373558.2	ENSG00000197122.11	SRC-005	SRC	protein_coding	4304	-11.54	-2.885	1	70	124	193	6714	SRC proto-oncogene, non-receptor tyrosine kinase
Grc38_ENST00000584178|miRNA	70	ENST00000472968.1	ENSG00000197122.11	SRC-003	SRC	processed_transcript	461	-11.54	-2.885	1	70	81	150	6714	SRC proto-oncogene, non-receptor tyrosine kinase
Grc38_ENST00000584178|miRNA	70	ENST00000559941.1	ENSG00000080644.15	CHRNA3-006	CHRNA3	processed_transcript	592	-11.51	-2.8775	1	70	291	360	1136	cholinergic receptor, nicotinic, alpha 3 (neuronal)
Grc38_ENST00000584178|miRNA	70	ENST00000554826.1	ENSG00000142208.15	AKT1-016	AKT1	retained_intron	572	-11.45	-2.8625	1	70	57	126	207	v-akt murine thymoma viral oncogene homolog 1
Grc38_ENST00000584178|miRNA	70	ENST00000263981.9	ENSG00000109670.13	FBXW7-005	FBXW7	protein_coding	3743	-8.43	-2.81	1	70	3042	3111	55294	F-box and WD repeat domain containing 7, E3 ubiquitin protein ligase
Grc38_ENST00000584178|miRNA	70	ENST00000604822.1	ENSG00000109670.13	FBXW7-009	FBXW7	retained_intron	570	-8.43	-2.81	1	70	144	213	55294	F-box and WD repeat domain containing 7, E3 ubiquitin protein ligase
Grc38_ENST00000584178|miRNA	70	ENST00000375702.5	ENSG00000168646.12	AXIN2-004	AXIN2	protein_coding	2541	-11.24	-2.81	1	70	1546	1615	8313	axin 2
Grc38_ENST00000584178|miRNA	70	ENST00000578251.1	ENSG00000168646.12	AXIN2-009	AXIN2	retained_intron	588	-11.24	-2.81	1	70	221	290	8313	axin 2
Grc38_ENST00000584178|miRNA	70	ENST00000511452.1	ENSG00000170448.11	NFXL1-005	NFXL1	retained_intron	419	-5.39	-2.695	1	70	14	83	152518	nuclear transcription factor, X-box binding-like 1
Grc38_ENST00000584178|miRNA	70	ENST00000354383.10	ENSG00000132781.17	MUTYH-007	MUTYH	protein_coding	1744	-15.76	-2.6267	1	70	38	107	4595	mutY homolog
Grc38_ENST00000584178|miRNA	70	ENST00000475516.5	ENSG00000132781.17	MUTYH-009	MUTYH	nonsense_mediated_decay	1677	-15.76	-2.6267	1	70	38	107	4595	mutY homolog
Grc38_ENST00000584178|miRNA	70	ENST00000355498.6	ENSG00000132781.17	MUTYH-008	MUTYH	protein_coding	1776	-15.76	-2.6267	1	70	73	142	4595	mutY homolog
Grc38_ENST00000584178|miRNA	70	ENST00000531105.5	ENSG00000132781.17	MUTYH-037	MUTYH	protein_coding	501	-15.76	-2.6267	1	70	121	190	4595	mutY homolog
Grc38_ENST00000584178|miRNA	70	ENST00000474703.1	ENSG00000132781.17	MUTYH-017	MUTYH	retained_intron	577	-15.76	-2.6267	1	70	49	118	4595	mutY homolog
Grc38_ENST00000584178|miRNA	70	ENST00000534453.1	ENSG00000132781.17	MUTYH-032	MUTYH	retained_intron	672	-15.76	-2.6267	1	70	193	262	4595	mutY homolog
Grc38_ENST00000584178|miRNA	70	ENST00000521108.5	ENSG00000072571.19	HMMR-009	HMMR	retained_intron	671	-5.18	-2.59	1	70	595	664	3161	hyaluronan-mediated motility receptor (RHAMM)
Grc38_ENST00000584178|miRNA	70	ENST00000565038.1	ENSG00000083093.9	PALB2-004	PALB2	nonsense_mediated_decay	344	-5.18	-2.59	1	70	235	304	79728	partner and localizer of BRCA2
Grc38_ENST00000584178|miRNA	70	ENST00000407977.6	ENSG00000108375.12	RNF43-003	RNF43	protein_coding	5516	-12.94	-2.588	1	70	4282	4351	54894	ring finger protein 43
Grc38_ENST00000584178|miRNA	70	ENST00000583753.5	ENSG00000108375.12	RNF43-005	RNF43	protein_coding	3560	-12.94	-2.588	1	70	3106	3175	54894	ring finger protein 43
Grc38_ENST00000584178|miRNA	70	ENST00000584437.5	ENSG00000108375.12	RNF43-002	RNF43	protein_coding	5575	-12.94	-2.588	1	70	3106	3175	54894	ring finger protein 43
Grc38_ENST00000584178|miRNA	70	ENST00000577716.5	ENSG00000108375.12	RNF43-001	RNF43	protein_coding	4367	-12.94	-2.588	1	70	3106	3175	54894	ring finger protein 43
Grc38_ENST00000584178|miRNA	70	ENST00000577625.5	ENSG00000108375.12	RNF43-006	RNF43	protein_coding	2198	-12.94	-2.588	1	70	1855	1924	54894	ring finger protein 43
Grc38_ENST00000584178|miRNA	70	ENST00000581868.1	ENSG00000108375.12	RNF43-004	RNF43	protein_coding	2610	-12.94	-2.588	1	70	2280	2349	54894	ring finger protein 43
Grc38_ENST00000584178|miRNA	70	ENST00000307078.9	ENSG00000168646.12	AXIN2-001	AXIN2	protein_coding	4259	-15.17	-2.5283	1	58	4202	4259	8313	axin 2
Grc38_ENST00000584178|miRNA	70	ENST00000618960.4	ENSG00000168646.12	AXIN2-202	AXIN2	protein_coding	4060	-15.17	-2.5283	1	58	4003	4060	8313	axin 2
Grc38_ENST00000584178|miRNA	70	ENST00000358402.8	ENSG00000125952.18	MAX-001	MAX	protein_coding	1973	-16.85	-2.4071	1	70	929	998	4149	MYC associated factor X
Grc38_ENST00000584178|miRNA	70	ENST00000618858.4	ENSG00000125952.18	MAX-201	MAX	protein_coding	2141	-16.85	-2.4071	1	70	929	998	4149	MYC associated factor X
Grc38_ENST00000584178|miRNA	70	ENST00000394606.6	ENSG00000125952.18	MAX-008	MAX	nonsense_mediated_decay	2097	-16.85	-2.4071	1	70	926	995	4149	MYC associated factor X
Grc38_ENST00000584178|miRNA	70	ENST00000555932.5	ENSG00000125952.18	MAX-011	MAX	protein_coding	1673	-16.85	-2.4071	1	70	895	964	4149	MYC associated factor X
Grc38_ENST00000584178|miRNA	70	ENST00000284165.10	ENSG00000125952.18	MAX-004	MAX	protein_coding	3155	-16.85	-2.4071	1	70	851	920	4149	MYC associated factor X
Grc38_ENST00000584178|miRNA	70	ENST00000358664.8	ENSG00000125952.18	MAX-002	MAX	protein_coding	1546	-16.85	-2.4071	1	70	509	578	4149	MYC associated factor X
Grc38_ENST00000584178|miRNA	70	ENST00000555419.5	ENSG00000125952.18	MAX-012	MAX	protein_coding	765	-16.85	-2.4071	1	70	29	98	4149	MYC associated factor X
Grc38_ENST00000584178|miRNA	70	ENST00000554162.1	ENSG00000165525.17	NEMF-006	NEMF	processed_transcript	492	-9.54	-2.385	1	70	25	94
Grc38_ENST00000584178|miRNA	70	ENST00000605917.1	ENSG00000272168.6	CASC15-006	CASC15	lincRNA	4461	-9.47	-2.3675	1	70	4110	4179
Grc38_ENST00000584178|miRNA	70	ENST00000461124.1	ENSG00000067082.14	KLF6-005	KLF6	processed_transcript	764	-9.44	-2.36	1	70	153	222	1316	Kruppel-like factor 6
Grc38_ENST00000584178|miRNA	70	ENST00000600859.5	ENSG00000062822.12	POLD1-003	POLD1	nonsense_mediated_decay	3474	-14.01	-2.335	1	70	3341	3410	5424	polymerase (DNA directed), delta 1, catalytic subunit
Grc38_ENST00000584178|miRNA	70	ENST00000613923.4	ENSG00000062822.12	POLD1-201	POLD1	protein_coding	3542	-14.01	-2.335	1	70	1742	1811	5424	polymerase (DNA directed), delta 1, catalytic subunit
Grc38_ENST00000584178|miRNA	70	ENST00000440232.6	ENSG00000062822.12	POLD1-002	POLD1	protein_coding	3444	-14.01	-2.335	1	70	1660	1729	5424	polymerase (DNA directed), delta 1, catalytic subunit
Grc38_ENST00000584178|miRNA	70	ENST00000599857.5	ENSG00000062822.12	POLD1-001	POLD1	protein_coding	3435	-14.01	-2.335	1	70	3366	3435	5424	polymerase (DNA directed), delta 1, catalytic subunit
Grc38_ENST00000584178|miRNA	70	ENST00000595904.5	ENSG00000062822.12	POLD1-004	POLD1	protein_coding	3402	-14.01	-2.335	1	70	1671	1740	5424	polymerase (DNA directed), delta 1, catalytic subunit
Grc38_ENST00000584178|miRNA	70	ENST00000538136.1	ENSG00000116062.14	MSH6-201	MSH6	protein_coding	4055	-9.33	-2.3325	1	70	3981	4050	2956	mutS homolog 6
Grc38_ENST00000584178|miRNA	70	ENST00000405271.5	ENSG00000119888.10	EPCAM-002	EPCAM	protein_coding	1530	-11.56	-2.312	1	70	1230	1299	4072	epithelial cell adhesion molecule
Grc38_ENST00000584178|miRNA	70	ENST00000456133.5	ENSG00000119888.10	EPCAM-003	EPCAM	nonsense_mediated_decay	1501	-11.56	-2.312	1	70	1206	1275	4072	epithelial cell adhesion molecule
Grc38_ENST00000584178|miRNA	70	ENST00000292408.8	ENSG00000160867.14	FGFR4-001	FGFR4	protein_coding	3122	-11.48	-2.296	1	70	1653	1722	2264	fibroblast growth factor receptor 4
Grc38_ENST00000584178|miRNA	70	ENST00000503708.5	ENSG00000160867.14	FGFR4-010	FGFR4	protein_coding	770	-11.48	-2.296	1	70	376	445	2264	fibroblast growth factor receptor 4
Grc38_ENST00000584178|miRNA	70	ENST00000393648.6	ENSG00000160867.14	FGFR4-003	FGFR4	protein_coding	2733	-11.48	-2.296	1	70	487	556	2264	fibroblast growth factor receptor 4
Grc38_ENST00000584178|miRNA	70	ENST00000514472.1	ENSG00000160867.14	FGFR4-012	FGFR4	protein_coding	552	-11.48	-2.296	1	70	116	185	2264	fibroblast growth factor receptor 4
Grc38_ENST00000584178|miRNA	70	ENST00000502906.5	ENSG00000160867.14	FGFR4-004	FGFR4	protein_coding	2638	-11.48	-2.296	1	70	1241	1310	2264	fibroblast growth factor receptor 4
Grc38_ENST00000584178|miRNA	70	ENST00000510911.5	ENSG00000160867.14	FGFR4-009	FGFR4	protein_coding	709	-11.48	-2.296	1	70	35	104	2264	fibroblast growth factor receptor 4
Grc38_ENST00000584178|miRNA	70	ENST00000507708.1	ENSG00000160867.14	FGFR4-011	FGFR4	processed_transcript	476	-11.48	-2.296	1	70	168	237	2264	fibroblast growth factor receptor 4
Grc38_ENST00000584178|miRNA	70	ENST00000372004.7	ENSG00000124151.18	NCOA3-001	NCOA3	protein_coding	7939	-17.84	-2.23	8	70	1	63	8202	nuclear receptor coactivator 3
Grc38_ENST00000584178|miRNA	70	ENST00000371998.7	ENSG00000124151.18	NCOA3-003	NCOA3	protein_coding	4668	-17.84	-2.23	1	70	4590	4659	8202	nuclear receptor coactivator 3
Grc38_ENST00000584178|miRNA	70	ENST00000371997.3	ENSG00000124151.18	NCOA3-002	NCOA3	protein_coding	6750	-17.84	-2.23	1	65	6686	6750	8202	nuclear receptor coactivator 3
Grc38_ENST00000584178|miRNA	70	ENST00000406134.5	ENSG00000095002.13	MSH2-002	MSH2	protein_coding	3628	-10.93	-2.186	1	70	143	212	4436	mutS homolog 2
Grc38_ENST00000584178|miRNA	70	ENST00000350721.8	ENSG00000175054.14	ATR-001	ATR	protein_coding	8249	-12.83	-2.1383	1	70	6	75	545	ATR serine/threonine kinase
Grc38_ENST00000584178|miRNA	70	ENST00000554974.5	ENSG00000126215.13	XRCC3-012	XRCC3	protein_coding	575	-10.6	-2.12	1	70	335	404	7517	X-ray repair complementing defective repair in Chinese hamster cells 3
Grc38_ENST00000584178|miRNA	70	ENST00000554774.1	ENSG00000126215.13	XRCC3-016	XRCC3	retained_intron	510	-10.6	-2.12	1	70	131	200	7517	X-ray repair complementing defective repair in Chinese hamster cells 3
Grc38_ENST00000584178|miRNA	70	ENST00000415046.6	ENSG00000152894.14	PTPRK-009	PTPRK	protein_coding	1029	-8.45	-2.1125	1	70	539	608	5796	protein tyrosine phosphatase, receptor type, K
Grc38_ENST00000584178|miRNA	70	ENST00000415055.2	ENSG00000152894.14	PTPRK-007	PTPRK	protein_coding	782	-8.45	-2.1125	1	70	393	462	5796	protein tyrosine phosphatase, receptor type, K
Grc38_ENST00000584178|miRNA	70	ENST00000427845.5	ENSG00000114867.20	EIF4G1-012	EIF4G1	protein_coding	5038	-12.67	-2.1117	1	70	4851	4920	1981	eukaryotic translation initiation factor 4 gamma, 1
Grc38_ENST00000584178|miRNA	70	ENST00000411531.5	ENSG00000114867.20	EIF4G1-038	EIF4G1	protein_coding	4683	-12.67	-2.1117	1	70	858	927	1981	eukaryotic translation initiation factor 4 gamma, 1
Grc38_ENST00000584178|miRNA	70	ENST00000369389.6	ENSG00000148737.16	TCF7L2-021	TCF7L2	protein_coding	691	-16.87	-2.1088	1	70	88	157	6934	transcription factor 7-like 2 (T-cell specific, HMG-box)
Grc38_ENST00000584178|miRNA	70	ENST00000536728.5	ENSG00000214530.8	STARD10-017	STARD10	protein_coding	451	-8.16	-2.04	1	70	62	131	10809	StAR-related lipid transfer (START) domain containing 10
Grc38_ENST00000584178|miRNA	70	ENST00000494229.1	ENSG00000206538.8	VGLL3-003	VGLL3	protein_coding	624	-10.07	-2.014	1	70	219	288
Grc38_ENST00000605806|snRNA	164	ENST00000375702.5	ENSG00000168646.12	AXIN2-004	AXIN2	protein_coding	2541	-11.24	-2.81	1	164	2147	2310	8313	axin 2
Grc38_ENST00000605806|snRNA	164	ENST00000307078.9	ENSG00000168646.12	AXIN2-001	AXIN2	protein_coding	4259	-15.17	-2.5283	1	164	3660	3823	8313	axin 2
Grc38_ENST00000605806|snRNA	164	ENST00000618960.4	ENSG00000168646.12	AXIN2-202	AXIN2	protein_coding	4060	-15.17	-2.5283	1	164	3461	3624	8313	axin 2
Grc38_ENST00000605806|snRNA	164	ENST00000536728.5	ENSG00000214530.8	STARD10-017	STARD10	protein_coding	451	-8.16	-2.04	28	164	1	137	10809	StAR-related lipid transfer (START) domain containing 10
Grc38_ENST00000606801|snRNA	100	ENST00000420111.6	ENSG00000184371.13	CSF1-004	CSF1	protein_coding	1083	-16.46	-8.23	22	100	1	79	1435	colony stimulating factor 1 (macrophage)
Grc38_ENST00000606801|snRNA	100	ENST00000263083.10	ENSG00000108963.17	DPH1-001	DPH1	protein_coding	2221	-13.35	-6.675	1	100	671	770	1801	diphthamide biosynthesis 1
Grc38_ENST00000606801|snRNA	100	ENST00000575667.5	ENSG00000108963.17	DPH1-002	DPH1	nonsense_mediated_decay	1644	-13.35	-6.675	1	100	265	364	1801	diphthamide biosynthesis 1
Grc38_ENST00000606801|snRNA	100	ENST00000571418.5	ENSG00000108963.17	DPH1-007	DPH1	protein_coding	1733	-13.35	-6.675	1	100	265	364	1801	diphthamide biosynthesis 1
Grc38_ENST00000606801|snRNA	100	ENST00000488024.1	ENSG00000068028.17	RASSF1-010	RASSF1	processed_transcript	1385	-14.59	-4.8633	1	96	1290	1385	11186	Ras association (RalGDS/AF-6) domain family member 1
Grc38_ENST00000606801|snRNA	100	ENST00000485723.1	ENSG00000127946.16	HIP1-007	HIP1	processed_transcript	419	-9.12	-4.56	1	100	23	122	3092	huntingtin interacting protein 1
Grc38_ENST00000606801|snRNA	100	ENST00000276659.9	ENSG00000147655.10	RSPO2-001	RSPO2	protein_coding	3111	-11.78	-3.9267	1	100	177	276	340419	R-spondin 2
Grc38_ENST00000606801|snRNA	100	ENST00000515540.5	ENSG00000087088.19	BAX-007	BAX	nonsense_mediated_decay	300	-10.12	-3.3733	1	100	88	187	581	BCL2-associated X protein
Grc38_ENST00000606801|snRNA	100	ENST00000251968.3	ENSG00000074319.12	TSG101-001	TSG101	protein_coding	1824	-12.91	-3.2275	1	100	1513	1612	7251	tumor susceptibility 101
Grc38_ENST00000606801|snRNA	100	ENST00000545247.6	ENSG00000074319.12	TSG101-006	TSG101	retained_intron	783	-12.91	-3.2275	52	100	1	49	7251	tumor susceptibility 101
Grc38_ENST00000606801|snRNA	100	ENST00000225474.6	ENSG00000108342.12	CSF3-001	CSF3	protein_coding	1509	-9.2	-3.0667	1	100	1060	1159	1440	colony stimulating factor 3 (granulocyte)
Grc38_ENST00000606801|snRNA	100	ENST00000579852.1	ENSG00000108342.12	CSF3-007	CSF3	nonsense_mediated_decay	1288	-9.2	-3.0667	1	86	1203	1288	1440	colony stimulating factor 3 (granulocyte)
Grc38_ENST00000606801|snRNA	100	ENST00000469435.1	ENSG00000067082.14	KLF6-002	KLF6	protein_coding	2169	-20.68	-2.9543	1	100	31	130	1316	Kruppel-like factor 6
Grc38_ENST00000606801|snRNA	100	ENST00000526958.5	ENSG00000085117.11	CD82-008	CD82	protein_coding	538	-11.6	-2.9	1	100	44	143	3732	CD82 molecule
Grc38_ENST00000606801|snRNA	100	ENST00000532544.5	ENSG00000085117.11	CD82-004	CD82	protein_coding	580	-11.6	-2.9	1	100	8	107	3732	CD82 molecule
Grc38_ENST00000606801|snRNA	100	ENST00000525898.5	ENSG00000085117.11	CD82-010	CD82	retained_intron	1405	-11.6	-2.9	1	100	693	792	3732	CD82 molecule
Grc38_ENST00000606801|snRNA	100	ENST00000527737.5	ENSG00000085117.11	CD82-005	CD82	protein_coding	654	-11.6	-2.9	1	100	29	128	3732	CD82 molecule
Grc38_ENST00000606801|snRNA	100	ENST00000525813.5	ENSG00000085117.11	CD82-009	CD82	protein_coding	573	-11.6	-2.9	4	100	1	97	3732	CD82 molecule
Grc38_ENST00000606801|snRNA	100	ENST00000530601.1	ENSG00000085117.11	CD82-012	CD82	protein_coding	581	-11.6	-2.9	1	100	214	313	3732	CD82 molecule
Grc38_ENST00000606801|snRNA	100	ENST00000530931.1	ENSG00000085117.11	CD82-014	CD82	processed_transcript	891	-11.6	-2.9	1	100	637	736	3732	CD82 molecule
Grc38_ENST00000606801|snRNA	100	ENST00000373578.6	ENSG00000197122.11	SRC-001	SRC	protein_coding	4630	-11.54	-2.885	1	100	1314	1413	6714	SRC proto-oncogene, non-receptor tyrosine kinase
Grc38_ENST00000606801|snRNA	100	ENST00000358208.8	ENSG00000197122.11	SRC-201	SRC	protein_coding	3851	-11.54	-2.885	1	100	696	795	6714	SRC proto-oncogene, non-receptor tyrosine kinase
Grc38_ENST00000606801|snRNA	100	ENST00000373567.6	ENSG00000197122.11	SRC-002	SRC	protein_coding	4321	-11.54	-2.885	1	100	1314	1413	6714	SRC proto-oncogene, non-receptor tyrosine kinase
Grc38_ENST00000606801|snRNA	100	ENST00000373558.2	ENSG00000197122.11	SRC-005	SRC	protein_coding	4304	-11.54	-2.885	1	100	1314	1413	6714	SRC proto-oncogene, non-receptor tyrosine kinase
Grc38_ENST00000606801|snRNA	100	ENST00000554826.1	ENSG00000142208.15	AKT1-016	AKT1	retained_intron	572	-11.45	-2.8625	1	100	90	189	207	v-akt murine thymoma viral oncogene homolog 1
Grc38_ENST00000606801|snRNA	100	ENST00000407977.6	ENSG00000108375.12	RNF43-003	RNF43	protein_coding	5516	-12.94	-2.588	1	100	3914	4013	54894	ring finger protein 43
Grc38_ENST00000606801|snRNA	100	ENST00000583753.5	ENSG00000108375.12	RNF43-005	RNF43	protein_coding	3560	-12.94	-2.588	1	100	2738	2837	54894	ring finger protein 43
Grc38_ENST00000606801|snRNA	100	ENST00000584437.5	ENSG00000108375.12	RNF43-002	RNF43	protein_coding	5575	-12.94	-2.588	1	100	2738	2837	54894	ring finger protein 43
Grc38_ENST00000606801|snRNA	100	ENST00000577716.5	ENSG00000108375.12	RNF43-001	RNF43	protein_coding	4367	-12.94	-2.588	1	100	2738	2837	54894	ring finger protein 43
Grc38_ENST00000606801|snRNA	100	ENST00000577625.5	ENSG00000108375.12	RNF43-006	RNF43	protein_coding	2198	-12.94	-2.588	1	100	1487	1586	54894	ring finger protein 43
Grc38_ENST00000606801|snRNA	100	ENST00000581868.1	ENSG00000108375.12	RNF43-004	RNF43	protein_coding	2610	-12.94	-2.588	1	100	1912	2011	54894	ring finger protein 43
Grc38_ENST00000606801|snRNA	100	ENST00000307078.9	ENSG00000168646.12	AXIN2-001	AXIN2	protein_coding	4259	-15.17	-2.5283	1	100	2074	2173	8313	axin 2
Grc38_ENST00000606801|snRNA	100	ENST00000600859.5	ENSG00000062822.12	POLD1-003	POLD1	nonsense_mediated_decay	3474	-14.01	-2.335	1	100	1866	1965	5424	polymerase (DNA directed), delta 1, catalytic subunit
Grc38_ENST00000606801|snRNA	100	ENST00000613923.4	ENSG00000062822.12	POLD1-201	POLD1	protein_coding	3542	-14.01	-2.335	1	100	2053	2152	5424	polymerase (DNA directed), delta 1, catalytic subunit
Grc38_ENST00000606801|snRNA	100	ENST00000440232.6	ENSG00000062822.12	POLD1-002	POLD1	protein_coding	3444	-14.01	-2.335	1	100	1971	2070	5424	polymerase (DNA directed), delta 1, catalytic subunit
Grc38_ENST00000606801|snRNA	100	ENST00000599857.5	ENSG00000062822.12	POLD1-001	POLD1	protein_coding	3435	-14.01	-2.335	1	100	1971	2070	5424	polymerase (DNA directed), delta 1, catalytic subunit
Grc38_ENST00000606801|snRNA	100	ENST00000595904.5	ENSG00000062822.12	POLD1-004	POLD1	protein_coding	3402	-14.01	-2.335	1	100	1982	2081	5424	polymerase (DNA directed), delta 1, catalytic subunit
Grc38_ENST00000606801|snRNA	100	ENST00000372004.7	ENSG00000124151.18	NCOA3-001	NCOA3	protein_coding	7939	-17.84	-2.23	1	100	4044	4143	8202	nuclear receptor coactivator 3
Grc38_ENST00000606801|snRNA	100	ENST00000371997.3	ENSG00000124151.18	NCOA3-002	NCOA3	protein_coding	6750	-17.84	-2.23	1	100	2909	3008	8202	nuclear receptor coactivator 3
Grc38_ENST00000606801|snRNA	100	ENST00000427845.5	ENSG00000114867.20	EIF4G1-012	EIF4G1	protein_coding	5038	-12.67	-2.1117	1	100	848	947	1981	eukaryotic translation initiation factor 4 gamma, 1
Grc38_ENST00000606801|snRNA	100	ENST00000411531.5	ENSG00000114867.20	EIF4G1-038	EIF4G1	protein_coding	4683	-12.67	-2.1117	1	100	848	947	1981	eukaryotic translation initiation factor 4 gamma, 1
Grc38_ENST00000606801|snRNA	100	ENST00000536728.5	ENSG00000214530.8	STARD10-017	STARD10	protein_coding	451	-8.16	-2.04	1	100	69	168	10809	StAR-related lipid transfer (START) domain containing 10
Grc38_ENST00000611066|miRNA	49	ENST00000199448.8	ENSG00000086289.11	EPDR1-001	EPDR1	protein_coding	2599	-18.03	-9.015	1	49	2400	2448	54749	ependymin related 1
Grc38_ENST00000611066|miRNA	49	ENST00000423717.1	ENSG00000086289.11	EPDR1-004	EPDR1	protein_coding	638	-18.03	-9.015	1	49	536	584	54749	ependymin related 1
Grc38_ENST00000611066|miRNA	49	ENST00000357302.8	ENSG00000184371.13	CSF1-008	CSF1	protein_coding	597	-16.46	-8.23	1	49	165	213	1435	colony stimulating factor 1 (macrophage)
Grc38_ENST00000611066|miRNA	49	ENST00000329608.10	ENSG00000184371.13	CSF1-001	CSF1	protein_coding	4210	-16.46	-8.23	1	49	1830	1878	1435	colony stimulating factor 1 (macrophage)
Grc38_ENST00000611066|miRNA	49	ENST00000488198.5	ENSG00000184371.13	CSF1-005	CSF1	protein_coding	1009	-16.46	-8.23	1	49	80	128	1435	colony stimulating factor 1 (macrophage)
Grc38_ENST00000611066|miRNA	49	ENST00000369802.7	ENSG00000184371.13	CSF1-002	CSF1	protein_coding	2484	-16.46	-8.23	1	49	51	99	1435	colony stimulating factor 1 (macrophage)
Grc38_ENST00000611066|miRNA	49	ENST00000420111.6	ENSG00000184371.13	CSF1-004	CSF1	protein_coding	1083	-16.46	-8.23	1	49	42	90	1435	colony stimulating factor 1 (macrophage)
Grc38_ENST00000611066|miRNA	49	ENST00000442598.5	ENSG00000085999.11	RAD54L-201	RAD54L	protein_coding	2549	-13.56	-6.78	1	49	2488	2536	8438	RAD54-like (S. cerevisiae)
Grc38_ENST00000611066|miRNA	49	ENST00000371975.8	ENSG00000085999.11	RAD54L-001	RAD54L	protein_coding	3108	-13.56	-6.78	1	49	305	353	8438	RAD54-like (S. cerevisiae)
Grc38_ENST00000611066|miRNA	49	ENST00000487700.1	ENSG00000085999.11	RAD54L-006	RAD54L	processed_transcript	472	-13.56	-6.78	1	49	307	355	8438	RAD54-like (S. cerevisiae)
Grc38_ENST00000611066|miRNA	49	ENST00000472889.2	ENSG00000085999.11	RAD54L-004	RAD54L	protein_coding	767	-13.56	-6.78	1	49	39	87	8438	RAD54-like (S. cerevisiae)
Grc38_ENST00000611066|miRNA	49	ENST00000473251.2	ENSG00000085999.11	RAD54L-008	RAD54L	nonsense_mediated_decay	834	-13.56	-6.78	1	49	764	812	8438	RAD54-like (S. cerevisiae)
Grc38_ENST00000611066|miRNA	49	ENST00000476687.2	ENSG00000085999.11	RAD54L-009	RAD54L	nonsense_mediated_decay	574	-13.56	-6.78	1	49	458	506	8438	RAD54-like (S. cerevisiae)
Grc38_ENST00000611066|miRNA	49	ENST00000476760.1	ENSG00000112655.15	PTK7-013	PTK7	protein_coding	902	-13.35	-6.675	1	49	95	143	5754	protein tyrosine kinase 7 (inactive)
Grc38_ENST00000611066|miRNA	49	ENST00000263083.10	ENSG00000108963.17	DPH1-001	DPH1	protein_coding	2221	-13.35	-6.675	1	49	1261	1309	1801	diphthamide biosynthesis 1
Grc38_ENST00000611066|miRNA	49	ENST00000575667.5	ENSG00000108963.17	DPH1-002	DPH1	nonsense_mediated_decay	1644	-13.35	-6.675	1	49	1090	1138	1801	diphthamide biosynthesis 1
Grc38_ENST00000611066|miRNA	49	ENST00000571418.5	ENSG00000108963.17	DPH1-007	DPH1	protein_coding	1733	-13.35	-6.675	1	49	1179	1227	1801	diphthamide biosynthesis 1
Grc38_ENST00000611066|miRNA	49	ENST00000572819.6	ENSG00000108963.17	DPH1-011	DPH1	retained_intron	1345	-13.35	-6.675	1	49	557	605	1801	diphthamide biosynthesis 1
Grc38_ENST00000611066|miRNA	49	ENST00000576129.5	ENSG00000108963.17	DPH1-015	DPH1	retained_intron	991	-13.35	-6.675	1	49	912	960	1801	diphthamide biosynthesis 1
Grc38_ENST00000611066|miRNA	49	ENST00000369801.1	ENSG00000184371.13	CSF1-003	CSF1	protein_coding	1364	-12.32	-6.16	1	49	3	51	1435	colony stimulating factor 1 (macrophage)
Grc38_ENST00000611066|miRNA	49	ENST00000593103.1	ENSG00000129667.12	RHBDF2-018	RHBDF2	retained_intron	562	-12.32	-6.16	5	49	1	45	79651	rhomboid 5 homolog 2 (Drosophila)
Grc38_ENST00000611066|miRNA	49	ENST00000572214.5	ENSG00000108963.17	DPH1-013	DPH1	retained_intron	946	-10.99	-5.495	1	49	713	761	1801	diphthamide biosynthesis 1
Grc38_ENST00000611066|miRNA	49	ENST00000607788.1	ENSG00000108963.17	DPH1-018	DPH1	protein_coding	775	-10.99	-5.495	1	49	195	243	1801	diphthamide biosynthesis 1
Grc38_ENST00000611066|miRNA	49	ENST00000335858.11	ENSG00000185379.20	RAD51D-003	RAD51D	protein_coding	1353	-10.97	-5.485	1	49	1269	1317	5892	RAD51 paralog D
Grc38_ENST00000611066|miRNA	49	ENST00000586210.5	ENSG00000185379.20	RAD51D-008	RAD51D	nonsense_mediated_decay	1194	-10.97	-5.485	1	49	1139	1187	5892	RAD51 paralog D
Grc38_ENST00000611066|miRNA	49	ENST00000404944.3	ENSG00000127946.16	HIP1-005	HIP1	retained_intron	728	-10.72	-5.36	1	49	146	194	3092	huntingtin interacting protein 1
Grc38_ENST00000611066|miRNA	49	ENST00000519303.6	ENSG00000076554.15	TPD52-003	TPD52	protein_coding	1594	-10.72	-5.36	1	49	745	793	7163	tumor protein D52
Grc38_ENST00000611066|miRNA	49	ENST00000479696.1	ENSG00000165238.16	WNK2-006	WNK2	processed_transcript	532	-10.72	-5.36	1	43	490	532	65268	WNK lysine deficient protein kinase 2
Grc38_ENST00000611066|miRNA	49	ENST00000482021.1	ENSG00000174775.16	HRAS-010	HRAS	processed_transcript	167	-10.72	-5.36	1	49	88	136	3265	Harvey rat sarcoma viral oncogene homolog
Grc38_ENST00000611066|miRNA	49	ENST00000425083.3	ENSG00000115705.20	TPO-009	TPO	processed_transcript	718	-14.89	-4.9633	1	49	379	427	7173	thyroid peroxidase
Grc38_ENST00000611066|miRNA	49	ENST00000587421.5	ENSG00000175387.15	SMAD2-007	SMAD2	protein_coding	575	-9.92	-4.96	1	49	476	524	4087	SMAD family member 2
Grc38_ENST00000611066|miRNA	49	ENST00000478619.1	ENSG00000068028.17	RASSF1-011	RASSF1	retained_intron	2060	-14.59	-4.8633	1	49	1223	1271	11186	Ras association (RalGDS/AF-6) domain family member 1
Grc38_ENST00000611066|miRNA	49	ENST00000488024.1	ENSG00000068028.17	RASSF1-010	RASSF1	processed_transcript	1385	-14.59	-4.8633	1	49	572	620	11186	Ras association (RalGDS/AF-6) domain family member 1
Grc38_ENST00000611066|miRNA	49	ENST00000494145.1	ENSG00000068028.17	RASSF1-009	RASSF1	retained_intron	1358	-14.59	-4.8633	1	49	800	848	11186	Ras association (RalGDS/AF-6) domain family member 1
Grc38_ENST00000611066|miRNA	49	ENST00000238044.7	ENSG00000119147.9	C2orf40-001	C2orf40	protein_coding	789	-9.57	-4.785	1	49	439	487	84417	chromosome 2 open reading frame 40
Grc38_ENST00000611066|miRNA	49	ENST00000366560.3	ENSG00000091483.6	FH-001	FH	protein_coding	1797	-9.12	-4.56	1	49	1697	1745	2271	fumarate hydratase
Grc38_ENST00000611066|miRNA	49	ENST00000420813.5	ENSG00000116062.14	MSH6-005	MSH6	protein_coding	491	-9.12	-4.56	1	49	362	410	2956	mutS homolog 6
Grc38_ENST00000611066|miRNA	49	ENST00000485723.1	ENSG00000127946.16	HIP1-007	HIP1	processed_transcript	419	-9.12	-4.56	1	49	272	320	3092	huntingtin interacting protein 1
Grc38_ENST00000611066|miRNA	49	ENST00000311420.13	ENSG00000135679.22	MDM2-010	MDM2	nonsense_mediated_decay	1583	-9.12	-4.56	1	49	1460	1508	4193	MDM2 proto-oncogene, E3 ubiquitin protein ligase
Grc38_ENST00000611066|miRNA	49	ENST00000543093.1	ENSG00000182578.13	CSF1R-201	CSF1R	protein_coding	921	-9.03	-4.515	1	49	455	503	1436	colony stimulating factor 1 receptor
Grc38_ENST00000611066|miRNA	49	ENST00000502660.5	ENSG00000182578.13	CSF1R-003	CSF1R	retained_intron	1388	-9.03	-4.515	1	49	795	843	1436	colony stimulating factor 1 receptor
Grc38_ENST00000611066|miRNA	49	ENST00000511344.1	ENSG00000182578.13	CSF1R-004	CSF1R	protein_coding	655	-9.03	-4.515	1	49	126	174	1436	colony stimulating factor 1 receptor
Grc38_ENST00000611066|miRNA	49	ENST00000428863.6	ENSG00000135679.22	MDM2-202	MDM2	protein_coding	1037	-18.02	-4.505	1	49	934	982	4193	MDM2 proto-oncogene, E3 ubiquitin protein ligase
Grc38_ENST00000611066|miRNA	49	ENST00000393412.7	ENSG00000135679.22	MDM2-201	MDM2	protein_coding	1404	-18.02	-4.505	1	49	1301	1349	4193	MDM2 proto-oncogene, E3 ubiquitin protein ligase
Grc38_ENST00000611066|miRNA	49	ENST00000584601.5	ENSG00000141736.13	ERBB2-001	ERBB2	protein_coding	4792	-12.94	-4.3133	1	49	4136	4184	2064	erb-b2 receptor tyrosine kinase 2
Grc38_ENST00000611066|miRNA	49	ENST00000406381.6	ENSG00000141736.13	ERBB2-201	ERBB2	protein_coding	4564	-12.94	-4.3133	1	49	3607	3655	2064	erb-b2 receptor tyrosine kinase 2
Grc38_ENST00000611066|miRNA	49	ENST00000541774.5	ENSG00000141736.13	ERBB2-202	ERBB2	protein_coding	4341	-12.94	-4.3133	1	49	3384	3432	2064	erb-b2 receptor tyrosine kinase 2
Grc38_ENST00000611066|miRNA	49	ENST00000445658.6	ENSG00000141736.13	ERBB2-004	ERBB2	protein_coding	3238	-12.94	-4.3133	1	49	3031	3079	2064	erb-b2 receptor tyrosine kinase 2
Grc38_ENST00000611066|miRNA	49	ENST00000584450.5	ENSG00000141736.13	ERBB2-005	ERBB2	protein_coding	3730	-12.94	-4.3133	1	49	3571	3619	2064	erb-b2 receptor tyrosine kinase 2
Grc38_ENST00000611066|miRNA	49	ENST00000578373.5	ENSG00000141736.13	ERBB2-007	ERBB2	nonsense_mediated_decay	4523	-12.94	-4.3133	1	49	4420	4468	2064	erb-b2 receptor tyrosine kinase 2
Grc38_ENST00000611066|miRNA	49	ENST00000269571.9	ENSG00000141736.13	ERBB2-008	ERBB2	protein_coding	4545	-12.94	-4.3133	1	49	4442	4490	2064	erb-b2 receptor tyrosine kinase 2
Grc38_ENST00000611066|miRNA	49	ENST00000349937.7	ENSG00000148737.16	TCF7L2-024	TCF7L2	protein_coding	725	-7.91	-3.955	1	49	269	317	6934	transcription factor 7-like 2 (T-cell specific, HMG-box)
Grc38_ENST00000611066|miRNA	49	ENST00000637321.1	ENSG00000148737.16	TCF7L2-023	TCF7L2	processed_transcript	430	-7.91	-3.955	1	49	296	344	6934	transcription factor 7-like 2 (T-cell specific, HMG-box)
Grc38_ENST00000611066|miRNA	49	ENST00000636447.1	ENSG00000148737.16	TCF7L2-020	TCF7L2	processed_transcript	550	-7.91	-3.955	1	49	330	378	6934	transcription factor 7-like 2 (T-cell specific, HMG-box)
Grc38_ENST00000611066|miRNA	49	ENST00000637574.1	ENSG00000148737.16	TCF7L2-016	TCF7L2	protein_coding	933	-7.91	-3.955	1	49	249	297	6934	transcription factor 7-like 2 (T-cell specific, HMG-box)
Grc38_ENST00000611066|miRNA	49	ENST00000276659.9	ENSG00000147655.10	RSPO2-001	RSPO2	protein_coding	3111	-11.78	-3.9267	1	49	2243	2291	340419	R-spondin 2
Grc38_ENST00000611066|miRNA	49	ENST00000511792.5	ENSG00000153071.14	DAB2-011	DAB2	protein_coding	551	-7.71	-3.855	1	49	188	236	1601	Dab, mitogen-responsive phosphoprotein, homolog 2 (Drosophila)
Grc38_ENST00000611066|miRNA	49	ENST00000614496.4	ENSG00000116062.14	MSH6-203	MSH6	protein_coding	4150	-11.19	-3.73	1	49	271	319	2956	mutS homolog 6
Grc38_ENST00000611066|miRNA	49	ENST00000540021.5	ENSG00000116062.14	MSH6-202	MSH6	protein_coding	3930	-11.19	-3.73	1	49	271	319	2956	mutS homolog 6
Grc38_ENST00000611066|miRNA	49	ENST00000622629.4	ENSG00000116062.14	MSH6-205	MSH6	protein_coding	4324	-11.19	-3.73	1	49	271	319	2956	mutS homolog 6
Grc38_ENST00000611066|miRNA	49	ENST00000445503.5	ENSG00000116062.14	MSH6-002	MSH6	nonsense_mediated_decay	4158	-11.19	-3.73	1	49	271	319	2956	mutS homolog 6
Grc38_ENST00000611066|miRNA	49	ENST00000234420.9	ENSG00000116062.14	MSH6-001	MSH6	protein_coding	7476	-11.19	-3.73	1	49	271	319	2956	mutS homolog 6
Grc38_ENST00000611066|miRNA	49	ENST00000456246.1	ENSG00000116062.14	MSH6-003	MSH6	nonsense_mediated_decay	846	-11.19	-3.73	1	49	225	273	2956	mutS homolog 6
Grc38_ENST00000611066|miRNA	49	ENST00000616033.4	ENSG00000116062.14	MSH6-204	MSH6	protein_coding	3429	-11.19	-3.73	1	49	200	248	2956	mutS homolog 6
Grc38_ENST00000611066|miRNA	49	ENST00000493177.1	ENSG00000116062.14	MSH6-007	MSH6	processed_transcript	813	-11.19	-3.73	1	49	183	231	2956	mutS homolog 6
Grc38_ENST00000611066|miRNA	49	ENST00000561912.2	ENSG00000272168.6	CASC15-007	CASC15	lincRNA	1449	-10.97	-3.6567	1	49	28	76
Grc38_ENST00000611066|miRNA	49	ENST00000216218.7	ENSG00000100380.13	ST13-001	ST13	protein_coding	3595	-10.97	-3.6567	1	49	3144	3192	6767	suppression of tumorigenicity 13 (colon carcinoma) (Hsp70 interacting protein)
Grc38_ENST00000611066|miRNA	49	ENST00000497042.1	ENSG00000091483.6	FH-002	FH	processed_transcript	351	-7.18	-3.59	1	49	214	262	2271	fumarate hydratase
Grc38_ENST00000611066|miRNA	49	ENST00000503290.1	ENSG00000129116.17	PALLD-013	PALLD	protein_coding	628	-7.18	-3.59	1	49	524	572	23022	palladin, cytoskeletal associated protein
Grc38_ENST00000611066|miRNA	49	ENST00000415488.1	ENSG00000091831.22	ESR1-010	ESR1	protein_coding	323	-7.18	-3.59	1	49	247	295	2099	estrogen receptor 1
Grc38_ENST00000611066|miRNA	49	ENST00000538465.7	ENSG00000065559.14	MAP2K4-008	MAP2K4	nonsense_mediated_decay	925	-7.18	-3.59	1	49	286	334	6416	mitogen-activated protein kinase kinase 4
Grc38_ENST00000611066|miRNA	49	ENST00000634690.1	ENSG00000100393.12	EP300-005	EP300	protein_coding	559	-7.11	-3.555	1	49	460	508	2033	E1A binding protein p300
Grc38_ENST00000611066|miRNA	49	ENST00000482755.6	ENSG00000085733.15	CTTN-004	CTTN	retained_intron	1087	-10.45	-3.4833	1	49	692	740	2017	cortactin
Grc38_ENST00000611066|miRNA	49	ENST00000527622.5	ENSG00000085733.15	CTTN-010	CTTN	processed_transcript	597	-10.45	-3.4833	1	49	40	88	2017	cortactin
Grc38_ENST00000611066|miRNA	49	ENST00000618469.1	ENSG00000012048.20	BRCA1-027	BRCA1	protein_coding	718	-10.45	-3.4833	1	49	45	93	672	breast cancer 1, early onset
Grc38_ENST00000611066|miRNA	49	ENST00000534894.5	ENSG00000148737.16	TCF7L2-202	TCF7L2	protein_coding	3778	-10.12	-3.3733	1	49	1858	1906	6934	transcription factor 7-like 2 (T-cell specific, HMG-box)
Grc38_ENST00000611066|miRNA	49	ENST00000536810.5	ENSG00000148737.16	TCF7L2-203	TCF7L2	protein_coding	3953	-10.12	-3.3733	1	49	2033	2081	6934	transcription factor 7-like 2 (T-cell specific, HMG-box)
Grc38_ENST00000611066|miRNA	49	ENST00000355995.8	ENSG00000148737.16	TCF7L2-201	TCF7L2	protein_coding	4073	-10.12	-3.3733	1	49	2153	2201	6934	transcription factor 7-like 2 (T-cell specific, HMG-box)
Grc38_ENST00000611066|miRNA	49	ENST00000538897.5	ENSG00000148737.16	TCF7L2-204	TCF7L2	protein_coding	4000	-10.12	-3.3733	1	49	2080	2128	6934	transcription factor 7-like 2 (T-cell specific, HMG-box)
Grc38_ENST00000611066|miRNA	49	ENST00000543371.5	ENSG00000148737.16	TCF7L2-206	TCF7L2	protein_coding	4037	-10.12	-3.3733	1	49	2117	2165	6934	transcription factor 7-like 2 (T-cell specific, HMG-box)
Grc38_ENST00000611066|miRNA	49	ENST00000627217.2	ENSG00000148737.16	TCF7L2-015	TCF7L2	protein_coding	3680	-10.12	-3.3733	1	49	1945	1993	6934	transcription factor 7-like 2 (T-cell specific, HMG-box)
Grc38_ENST00000611066|miRNA	49	ENST00000369397.8	ENSG00000148737.16	TCF7L2-003	TCF7L2	protein_coding	3802	-10.12	-3.3733	1	49	1882	1930	6934	transcription factor 7-like 2 (T-cell specific, HMG-box)
Grc38_ENST00000611066|miRNA	49	ENST00000545257.6	ENSG00000148737.16	TCF7L2-009	TCF7L2	protein_coding	2160	-10.12	-3.3733	1	49	1758	1806	6934	transcription factor 7-like 2 (T-cell specific, HMG-box)
Grc38_ENST00000611066|miRNA	49	ENST00000629706.2	ENSG00000148737.16	TCF7L2-014	TCF7L2	protein_coding	1755	-10.12	-3.3733	1	49	1541	1589	6934	transcription factor 7-like 2 (T-cell specific, HMG-box)
Grc38_ENST00000611066|miRNA	49	ENST00000369386.5	ENSG00000148737.16	TCF7L2-006	TCF7L2	protein_coding	1274	-10.12	-3.3733	1	49	708	756	6934	transcription factor 7-like 2 (T-cell specific, HMG-box)
Grc38_ENST00000611066|miRNA	49	ENST00000466338.5	ENSG00000148737.16	TCF7L2-011	TCF7L2	protein_coding	1026	-10.12	-3.3733	1	49	475	523	6934	transcription factor 7-like 2 (T-cell specific, HMG-box)
Grc38_ENST00000611066|miRNA	49	ENST00000470254.1	ENSG00000148737.16	TCF7L2-013	TCF7L2	nonsense_mediated_decay	768	-10.12	-3.3733	1	49	586	634	6934	transcription factor 7-like 2 (T-cell specific, HMG-box)
Grc38_ENST00000611066|miRNA	49	ENST00000480888.1	ENSG00000148737.16	TCF7L2-008	TCF7L2	protein_coding	182	-10.12	-3.3733	1	49	85	133	6934	transcription factor 7-like 2 (T-cell specific, HMG-box)
Grc38_ENST00000611066|miRNA	49	ENST00000515540.5	ENSG00000087088.19	BAX-007	BAX	nonsense_mediated_decay	300	-10.12	-3.3733	1	49	185	233	581	BCL2-associated X protein
Grc38_ENST00000611066|miRNA	49	ENST00000539787.2	ENSG00000087088.19	BAX-202	BAX	protein_coding	458	-10.12	-3.3733	1	49	38	86	581	BCL2-associated X protein
Grc38_ENST00000611066|miRNA	49	ENST00000506183.5	ENSG00000087088.19	BAX-004	BAX	protein_coding	383	-10.12	-3.3733	1	49	38	86	581	BCL2-associated X protein
Grc38_ENST00000611066|miRNA	49	ENST00000513217.1	ENSG00000087088.19	BAX-010	BAX	retained_intron	869	-10.12	-3.3733	1	49	349	397	581	BCL2-associated X protein
Grc38_ENST00000611066|miRNA	49	ENST00000536719.5	ENSG00000074319.12	TSG101-002	TSG101	protein_coding	2101	-12.91	-3.2275	1	49	1978	2026	7251	tumor susceptibility 101
Grc38_ENST00000611066|miRNA	49	ENST00000251968.3	ENSG00000074319.12	TSG101-001	TSG101	protein_coding	1824	-12.91	-3.2275	1	49	1420	1468	7251	tumor susceptibility 101
Grc38_ENST00000611066|miRNA	49	ENST00000545247.6	ENSG00000074319.12	TSG101-006	TSG101	retained_intron	783	-12.91	-3.2275	1	49	698	746	7251	tumor susceptibility 101
Grc38_ENST00000611066|miRNA	49	ENST00000544804.5	ENSG00000074319.12	TSG101-009	TSG101	processed_transcript	391	-12.91	-3.2275	1	49	338	386	7251	tumor susceptibility 101
Grc38_ENST00000611066|miRNA	49	ENST00000438874.6	ENSG00000074319.12	TSG101-008	TSG101	processed_transcript	581	-12.91	-3.2275	1	49	510	558	7251	tumor susceptibility 101
Grc38_ENST00000611066|miRNA	49	ENST00000535077.1	ENSG00000074319.12	TSG101-005	TSG101	processed_transcript	685	-12.91	-3.2275	1	49	593	641	7251	tumor susceptibility 101
Grc38_ENST00000611066|miRNA	49	ENST00000417537.1	ENSG00000105835.11	NAMPT-004	NAMPT	protein_coding	300	-9.64	-3.2133	1	49	128	176	10135	nicotinamide phosphoribosyltransferase
Grc38_ENST00000611066|miRNA	49	ENST00000537041.5	ENSG00000112531.16	QKI-016	QKI	protein_coding	583	-6.41	-3.205	3	49	1	47	9444	QKI, KH domain containing, RNA binding
Grc38_ENST00000611066|miRNA	49	ENST00000607272.2	ENSG00000116062.14	MSH6-009	MSH6	processed_transcript	2219	-9.31	-3.1033	1	49	631	679	2956	mutS homolog 6
Grc38_ENST00000611066|miRNA	49	ENST00000225474.6	ENSG00000108342.12	CSF3-001	CSF3	protein_coding	1509	-9.2	-3.0667	1	49	1427	1475	1440	colony stimulating factor 3 (granulocyte)
Grc38_ENST00000611066|miRNA	49	ENST00000579852.1	ENSG00000108342.12	CSF3-007	CSF3	nonsense_mediated_decay	1288	-9.2	-3.0667	1	49	917	965	1440	colony stimulating factor 3 (granulocyte)
Grc38_ENST00000611066|miRNA	49	ENST00000479880.1	ENSG00000108342.12	CSF3-005	CSF3	retained_intron	947	-9.2	-3.0667	1	49	102	150	1440	colony stimulating factor 3 (granulocyte)
Grc38_ENST00000611066|miRNA	49	ENST00000331769.6	ENSG00000108342.12	CSF3-002	CSF3	protein_coding	1673	-9.2	-3.0667	1	49	972	1020	1440	colony stimulating factor 3 (granulocyte)
Grc38_ENST00000611066|miRNA	49	ENST00000394148.7	ENSG00000108342.12	CSF3-004	CSF3	protein_coding	622	-9.2	-3.0667	1	49	563	611	1440	colony stimulating factor 3 (granulocyte)
Grc38_ENST00000611066|miRNA	49	ENST00000577675.1	ENSG00000108342.12	CSF3-006	CSF3	protein_coding	1360	-9.2	-3.0667	1	49	807	855	1440	colony stimulating factor 3 (granulocyte)
Grc38_ENST00000611066|miRNA	49	ENST00000490377.1	ENSG00000137936.16	BCAR3-007	BCAR3	processed_transcript	467	-9.12	-3.04	1	49	243	291	8412	breast cancer anti-estrogen resistance 3
Grc38_ENST00000611066|miRNA	49	ENST00000469435.1	ENSG00000067082.14	KLF6-002	KLF6	protein_coding	2169	-20.68	-2.9543	1	49	113	161	1316	Kruppel-like factor 6
Grc38_ENST00000611066|miRNA	49	ENST00000607092.1	ENSG00000257923.9	CUX1-011	CUX1	retained_intron	559	-11.6	-2.9	1	49	110	158	1523	cut-like homeobox 1
Grc38_ENST00000611066|miRNA	49	ENST00000526958.5	ENSG00000085117.11	CD82-008	CD82	protein_coding	538	-11.6	-2.9	1	49	90	138	3732	CD82 molecule
Grc38_ENST00000611066|miRNA	49	ENST00000532544.5	ENSG00000085117.11	CD82-004	CD82	protein_coding	580	-11.6	-2.9	1	49	54	102	3732	CD82 molecule
Grc38_ENST00000611066|miRNA	49	ENST00000525898.5	ENSG00000085117.11	CD82-010	CD82	retained_intron	1405	-11.6	-2.9	1	49	963	1011	3732	CD82 molecule
Grc38_ENST00000611066|miRNA	49	ENST00000527737.5	ENSG00000085117.11	CD82-005	CD82	protein_coding	654	-11.6	-2.9	1	49	75	123	3732	CD82 molecule
Grc38_ENST00000611066|miRNA	49	ENST00000525813.5	ENSG00000085117.11	CD82-009	CD82	protein_coding	573	-11.6	-2.9	1	49	44	92	3732	CD82 molecule
Grc38_ENST00000611066|miRNA	49	ENST00000530601.1	ENSG00000085117.11	CD82-012	CD82	protein_coding	581	-11.6	-2.9	1	49	260	308	3732	CD82 molecule
Grc38_ENST00000611066|miRNA	49	ENST00000530931.1	ENSG00000085117.11	CD82-014	CD82	processed_transcript	891	-11.6	-2.9	1	49	683	731	3732	CD82 molecule
Grc38_ENST00000611066|miRNA	49	ENST00000373578.6	ENSG00000197122.11	SRC-001	SRC	protein_coding	4630	-11.54	-2.885	1	49	4197	4245	6714	SRC proto-oncogene, non-receptor tyrosine kinase
Grc38_ENST00000611066|miRNA	49	ENST00000358208.8	ENSG00000197122.11	SRC-201	SRC	protein_coding	3851	-11.54	-2.885	1	49	3579	3627	6714	SRC proto-oncogene, non-receptor tyrosine kinase
Grc38_ENST00000611066|miRNA	49	ENST00000373567.6	ENSG00000197122.11	SRC-002	SRC	protein_coding	4321	-11.54	-2.885	1	49	4197	4245	6714	SRC proto-oncogene, non-receptor tyrosine kinase
Grc38_ENST00000611066|miRNA	49	ENST00000373558.2	ENSG00000197122.11	SRC-005	SRC	protein_coding	4304	-11.54	-2.885	1	49	4215	4263	6714	SRC proto-oncogene, non-receptor tyrosine kinase
Grc38_ENST00000611066|miRNA	49	ENST00000472968.1	ENSG00000197122.11	SRC-003	SRC	processed_transcript	461	-11.54	-2.885	1	49	45	93	6714	SRC proto-oncogene, non-receptor tyrosine kinase
Grc38_ENST00000611066|miRNA	49	ENST00000559941.1	ENSG00000080644.15	CHRNA3-006	CHRNA3	processed_transcript	592	-11.51	-2.8775	1	49	419	467	1136	cholinergic receptor, nicotinic, alpha 3 (neuronal)
Grc38_ENST00000611066|miRNA	49	ENST00000554826.1	ENSG00000142208.15	AKT1-016	AKT1	retained_intron	572	-11.45	-2.8625	1	49	1	49	207	v-akt murine thymoma viral oncogene homolog 1
Grc38_ENST00000611066|miRNA	49	ENST00000263981.9	ENSG00000109670.13	FBXW7-005	FBXW7	protein_coding	3743	-8.43	-2.81	1	49	1386	1434	55294	F-box and WD repeat domain containing 7, E3 ubiquitin protein ligase
Grc38_ENST00000611066|miRNA	49	ENST00000604822.1	ENSG00000109670.13	FBXW7-009	FBXW7	retained_intron	570	-8.43	-2.81	1	49	132	180	55294	F-box and WD repeat domain containing 7, E3 ubiquitin protein ligase
Grc38_ENST00000611066|miRNA	49	ENST00000375702.5	ENSG00000168646.12	AXIN2-004	AXIN2	protein_coding	2541	-11.24	-2.81	1	49	930	978	8313	axin 2
Grc38_ENST00000611066|miRNA	49	ENST00000578251.1	ENSG00000168646.12	AXIN2-009	AXIN2	retained_intron	588	-11.24	-2.81	1	49	348	396	8313	axin 2
Grc38_ENST00000611066|miRNA	49	ENST00000511452.1	ENSG00000170448.11	NFXL1-005	NFXL1	retained_intron	419	-5.39	-2.695	1	49	16	64	152518	nuclear transcription factor, X-box binding-like 1
Grc38_ENST00000611066|miRNA	49	ENST00000354383.10	ENSG00000132781.17	MUTYH-007	MUTYH	protein_coding	1744	-15.76	-2.6267	1	49	1631	1679	4595	mutY homolog
Grc38_ENST00000611066|miRNA	49	ENST00000475516.5	ENSG00000132781.17	MUTYH-009	MUTYH	nonsense_mediated_decay	1677	-15.76	-2.6267	1	49	1564	1612	4595	mutY homolog
Grc38_ENST00000611066|miRNA	49	ENST00000355498.6	ENSG00000132781.17	MUTYH-008	MUTYH	protein_coding	1776	-15.76	-2.6267	1	49	1628	1676	4595	mutY homolog
Grc38_ENST00000611066|miRNA	49	ENST00000531105.5	ENSG00000132781.17	MUTYH-037	MUTYH	protein_coding	501	-15.76	-2.6267	1	49	305	353	4595	mutY homolog
Grc38_ENST00000611066|miRNA	49	ENST00000474703.1	ENSG00000132781.17	MUTYH-017	MUTYH	retained_intron	577	-15.76	-2.6267	1	49	453	501	4595	mutY homolog
Grc38_ENST00000611066|miRNA	49	ENST00000534453.1	ENSG00000132781.17	MUTYH-032	MUTYH	retained_intron	672	-15.76	-2.6267	1	49	404	452	4595	mutY homolog
Grc38_ENST00000611066|miRNA	49	ENST00000521108.5	ENSG00000072571.19	HMMR-009	HMMR	retained_intron	671	-5.18	-2.59	1	47	625	671	3161	hyaluronan-mediated motility receptor (RHAMM)
Grc38_ENST00000611066|miRNA	49	ENST00000612720.1	ENSG00000276019.1	HULC.1-201	HULC	misc_RNA	240	-5.18	-2.59	1	49	43	91
Grc38_ENST00000611066|miRNA	49	ENST00000526567.5	ENSG00000149311.18	ATM-004	ATM	protein_coding	560	-5.18	-2.59	1	49	271	319	472	ATM serine/threonine kinase
Grc38_ENST00000611066|miRNA	49	ENST00000565038.1	ENSG00000083093.9	PALB2-004	PALB2	nonsense_mediated_decay	344	-5.18	-2.59	1	49	106	154	79728	partner and localizer of BRCA2
Grc38_ENST00000611066|miRNA	49	ENST00000407977.6	ENSG00000108375.12	RNF43-003	RNF43	protein_coding	5516	-12.94	-2.588	1	49	3482	3530	54894	ring finger protein 43
Grc38_ENST00000611066|miRNA	49	ENST00000583753.5	ENSG00000108375.12	RNF43-005	RNF43	protein_coding	3560	-12.94	-2.588	1	49	2306	2354	54894	ring finger protein 43
Grc38_ENST00000611066|miRNA	49	ENST00000584437.5	ENSG00000108375.12	RNF43-002	RNF43	protein_coding	5575	-12.94	-2.588	1	49	4713	4761	54894	ring finger protein 43
Grc38_ENST00000611066|miRNA	49	ENST00000577716.5	ENSG00000108375.12	RNF43-001	RNF43	protein_coding	4367	-12.94	-2.588	1	49	2306	2354	54894	ring finger protein 43
Grc38_ENST00000611066|miRNA	49	ENST00000577625.5	ENSG00000108375.12	RNF43-006	RNF43	protein_coding	2198	-12.94	-2.588	1	49	1055	1103	54894	ring finger protein 43
Grc38_ENST00000611066|miRNA	49	ENST00000581868.1	ENSG00000108375.12	RNF43-004	RNF43	protein_coding	2610	-12.94	-2.588	1	49	1480	1528	54894	ring finger protein 43
Grc38_ENST00000611066|miRNA	49	ENST00000307078.9	ENSG00000168646.12	AXIN2-001	AXIN2	protein_coding	4259	-15.17	-2.5283	1	49	2443	2491	8313	axin 2
Grc38_ENST00000611066|miRNA	49	ENST00000618960.4	ENSG00000168646.12	AXIN2-202	AXIN2	protein_coding	4060	-15.17	-2.5283	1	49	2244	2292	8313	axin 2
Grc38_ENST00000611066|miRNA	49	ENST00000358402.8	ENSG00000125952.18	MAX-001	MAX	protein_coding	1973	-16.85	-2.4071	1	49	976	1024	4149	MYC associated factor X
Grc38_ENST00000611066|miRNA	49	ENST00000618858.4	ENSG00000125952.18	MAX-201	MAX	protein_coding	2141	-16.85	-2.4071	1	49	976	1024	4149	MYC associated factor X
Grc38_ENST00000611066|miRNA	49	ENST00000394606.6	ENSG00000125952.18	MAX-008	MAX	nonsense_mediated_decay	2097	-16.85	-2.4071	1	49	973	1021	4149	MYC associated factor X
Grc38_ENST00000611066|miRNA	49	ENST00000555932.5	ENSG00000125952.18	MAX-011	MAX	protein_coding	1673	-16.85	-2.4071	1	49	942	990	4149	MYC associated factor X
Grc38_ENST00000611066|miRNA	49	ENST00000284165.10	ENSG00000125952.18	MAX-004	MAX	protein_coding	3155	-16.85	-2.4071	1	49	898	946	4149	MYC associated factor X
Grc38_ENST00000611066|miRNA	49	ENST00000358664.8	ENSG00000125952.18	MAX-002	MAX	protein_coding	1546	-16.85	-2.4071	1	49	556	604	4149	MYC associated factor X
Grc38_ENST00000611066|miRNA	49	ENST00000555419.5	ENSG00000125952.18	MAX-012	MAX	protein_coding	765	-16.85	-2.4071	1	49	14	62	4149	MYC associated factor X
Grc38_ENST00000611066|miRNA	49	ENST00000554162.1	ENSG00000165525.17	NEMF-006	NEMF	processed_transcript	492	-9.54	-2.385	1	49	72	120
Grc38_ENST00000611066|miRNA	49	ENST00000605917.1	ENSG00000272168.6	CASC15-006	CASC15	lincRNA	4461	-9.47	-2.3675	1	49	1839	1887
Grc38_ENST00000611066|miRNA	49	ENST00000461124.1	ENSG00000067082.14	KLF6-005	KLF6	processed_transcript	764	-9.44	-2.36	1	49	441	489	1316	Kruppel-like factor 6
Grc38_ENST00000611066|miRNA	49	ENST00000600859.5	ENSG00000062822.12	POLD1-003	POLD1	nonsense_mediated_decay	3474	-14.01	-2.335	1	49	822	870	5424	polymerase (DNA directed), delta 1, catalytic subunit
Grc38_ENST00000611066|miRNA	49	ENST00000613923.4	ENSG00000062822.12	POLD1-201	POLD1	protein_coding	3542	-14.01	-2.335	1	49	931	979	5424	polymerase (DNA directed), delta 1, catalytic subunit
Grc38_ENST00000611066|miRNA	49	ENST00000440232.6	ENSG00000062822.12	POLD1-002	POLD1	protein_coding	3444	-14.01	-2.335	1	49	927	975	5424	polymerase (DNA directed), delta 1, catalytic subunit
Grc38_ENST00000611066|miRNA	49	ENST00000599857.5	ENSG00000062822.12	POLD1-001	POLD1	protein_coding	3435	-14.01	-2.335	1	49	927	975	5424	polymerase (DNA directed), delta 1, catalytic subunit
Grc38_ENST00000611066|miRNA	49	ENST00000595904.5	ENSG00000062822.12	POLD1-004	POLD1	protein_coding	3402	-14.01	-2.335	1	49	860	908	5424	polymerase (DNA directed), delta 1, catalytic subunit
Grc38_ENST00000611066|miRNA	49	ENST00000538136.1	ENSG00000116062.14	MSH6-201	MSH6	protein_coding	4055	-9.33	-2.3325	1	49	3926	3974	2956	mutS homolog 6
Grc38_ENST00000611066|miRNA	49	ENST00000405271.5	ENSG00000119888.10	EPCAM-002	EPCAM	protein_coding	1530	-11.56	-2.312	1	49	1244	1292	4072	epithelial cell adhesion molecule
Grc38_ENST00000611066|miRNA	49	ENST00000456133.5	ENSG00000119888.10	EPCAM-003	EPCAM	nonsense_mediated_decay	1501	-11.56	-2.312	1	49	1220	1268	4072	epithelial cell adhesion molecule
Grc38_ENST00000611066|miRNA	49	ENST00000292408.8	ENSG00000160867.14	FGFR4-001	FGFR4	protein_coding	3122	-11.48	-2.296	1	49	1661	1709	2264	fibroblast growth factor receptor 4
Grc38_ENST00000611066|miRNA	49	ENST00000503708.5	ENSG00000160867.14	FGFR4-010	FGFR4	protein_coding	770	-11.48	-2.296	1	49	482	530	2264	fibroblast growth factor receptor 4
Grc38_ENST00000611066|miRNA	49	ENST00000393648.6	ENSG00000160867.14	FGFR4-003	FGFR4	protein_coding	2733	-11.48	-2.296	1	49	1352	1400	2264	fibroblast growth factor receptor 4
Grc38_ENST00000611066|miRNA	49	ENST00000514472.1	ENSG00000160867.14	FGFR4-012	FGFR4	protein_coding	552	-11.48	-2.296	1	49	222	270	2264	fibroblast growth factor receptor 4
Grc38_ENST00000611066|miRNA	49	ENST00000502906.5	ENSG00000160867.14	FGFR4-004	FGFR4	protein_coding	2638	-11.48	-2.296	1	49	1249	1297	2264	fibroblast growth factor receptor 4
Grc38_ENST00000611066|miRNA	49	ENST00000510911.5	ENSG00000160867.14	FGFR4-009	FGFR4	protein_coding	709	-11.48	-2.296	1	49	141	189	2264	fibroblast growth factor receptor 4
Grc38_ENST00000611066|miRNA	49	ENST00000507708.1	ENSG00000160867.14	FGFR4-011	FGFR4	processed_transcript	476	-11.48	-2.296	1	49	161	209	2264	fibroblast growth factor receptor 4
Grc38_ENST00000611066|miRNA	49	ENST00000372004.7	ENSG00000124151.18	NCOA3-001	NCOA3	protein_coding	7939	-17.84	-2.23	1	49	7880	7928	8202	nuclear receptor coactivator 3
Grc38_ENST00000611066|miRNA	49	ENST00000371998.7	ENSG00000124151.18	NCOA3-003	NCOA3	protein_coding	4668	-17.84	-2.23	1	49	3783	3831	8202	nuclear receptor coactivator 3
Grc38_ENST00000611066|miRNA	49	ENST00000371997.3	ENSG00000124151.18	NCOA3-002	NCOA3	protein_coding	6750	-17.84	-2.23	1	49	5879	5927	8202	nuclear receptor coactivator 3
Grc38_ENST00000611066|miRNA	49	ENST00000406134.5	ENSG00000095002.13	MSH2-002	MSH2	protein_coding	3628	-10.93	-2.186	1	49	197	245	4436	mutS homolog 2
Grc38_ENST00000611066|miRNA	49	ENST00000350721.8	ENSG00000175054.14	ATR-001	ATR	protein_coding	8249	-12.83	-2.1383	1	49	455	503	545	ATR serine/threonine kinase
Grc38_ENST00000611066|miRNA	49	ENST00000554974.5	ENSG00000126215.13	XRCC3-012	XRCC3	protein_coding	575	-10.6	-2.12	1	49	426	474	7517	X-ray repair complementing defective repair in Chinese hamster cells 3
Grc38_ENST00000611066|miRNA	49	ENST00000554774.1	ENSG00000126215.13	XRCC3-016	XRCC3	retained_intron	510	-10.6	-2.12	1	49	292	340	7517	X-ray repair complementing defective repair in Chinese hamster cells 3
Grc38_ENST00000611066|miRNA	49	ENST00000415046.6	ENSG00000152894.14	PTPRK-009	PTPRK	protein_coding	1029	-8.45	-2.1125	1	49	974	1022	5796	protein tyrosine phosphatase, receptor type, K
Grc38_ENST00000611066|miRNA	49	ENST00000415055.2	ENSG00000152894.14	PTPRK-007	PTPRK	protein_coding	782	-8.45	-2.1125	1	49	235	283	5796	protein tyrosine phosphatase, receptor type, K
Grc38_ENST00000611066|miRNA	49	ENST00000427845.5	ENSG00000114867.20	EIF4G1-012	EIF4G1	protein_coding	5038	-12.67	-2.1117	1	49	2123	2171	1981	eukaryotic translation initiation factor 4 gamma, 1
Grc38_ENST00000611066|miRNA	49	ENST00000411531.5	ENSG00000114867.20	EIF4G1-038	EIF4G1	protein_coding	4683	-12.67	-2.1117	1	49	2123	2171	1981	eukaryotic translation initiation factor 4 gamma, 1
Grc38_ENST00000611066|miRNA	49	ENST00000369389.6	ENSG00000148737.16	TCF7L2-021	TCF7L2	protein_coding	691	-16.87	-2.1088	1	49	446	494	6934	transcription factor 7-like 2 (T-cell specific, HMG-box)
Grc38_ENST00000611066|miRNA	49	ENST00000536728.5	ENSG00000214530.8	STARD10-017	STARD10	protein_coding	451	-8.16	-2.04	1	49	179	227	10809	StAR-related lipid transfer (START) domain containing 10
Grc38_ENST00000611066|miRNA	49	ENST00000494229.1	ENSG00000206538.8	VGLL3-003	VGLL3	protein_coding	624	-10.07	-2.014	1	49	422	470
Grc38_ENST00000613023|snRNA	167	ENST00000519303.6	ENSG00000076554.15	TPD52-003	TPD52	protein_coding	1594	-10.72	-5.36	42	167	1	126	7163	tumor protein D52
Grc38_ENST00000613023|snRNA	167	ENST00000482021.1	ENSG00000174775.16	HRAS-010	HRAS	processed_transcript	167	-10.72	-5.36	45	167	1	123	3265	Harvey rat sarcoma viral oncogene homolog
Grc38_ENST00000613023|snRNA	167	ENST00000311420.13	ENSG00000135679.22	MDM2-010	MDM2	nonsense_mediated_decay	1583	-9.12	-4.56	1	167	38	204	4193	MDM2 proto-oncogene, E3 ubiquitin protein ligase
Grc38_ENST00000613023|snRNA	167	ENST00000428863.6	ENSG00000135679.22	MDM2-202	MDM2	protein_coding	1037	-18.02	-4.505	1	167	120	286	4193	MDM2 proto-oncogene, E3 ubiquitin protein ligase
Grc38_ENST00000613023|snRNA	167	ENST00000393412.7	ENSG00000135679.22	MDM2-201	MDM2	protein_coding	1404	-18.02	-4.505	1	167	120	286	4193	MDM2 proto-oncogene, E3 ubiquitin protein ligase
Grc38_ENST00000614774|snRNA	164	ENST00000561912.2	ENSG00000272168.6	CASC15-007	CASC15	lincRNA	1449	-10.97	-3.6567	93	164	1	72
Grc38_ENST00000614774|snRNA	164	ENST00000375702.5	ENSG00000168646.12	AXIN2-004	AXIN2	protein_coding	2541	-11.24	-2.81	1	164	2147	2310	8313	axin 2
Grc38_ENST00000614774|snRNA	164	ENST00000307078.9	ENSG00000168646.12	AXIN2-001	AXIN2	protein_coding	4259	-15.17	-2.5283	1	164	3660	3823	8313	axin 2
Grc38_ENST00000614774|snRNA	164	ENST00000618960.4	ENSG00000168646.12	AXIN2-202	AXIN2	protein_coding	4060	-15.17	-2.5283	1	164	3461	3624	8313	axin 2
Grc38_ENST00000614774|snRNA	164	ENST00000536728.5	ENSG00000214530.8	STARD10-017	STARD10	protein_coding	451	-8.16	-2.04	28	164	1	137	10809	StAR-related lipid transfer (START) domain containing 10
Grc38_ENST00000617733|miRNA	84	ENST00000199448.8	ENSG00000086289.11	EPDR1-001	EPDR1	protein_coding	2599	-18.03	-9.015	1	84	1025	1108	54749	ependymin related 1
Grc38_ENST00000617733|miRNA	84	ENST00000423717.1	ENSG00000086289.11	EPDR1-004	EPDR1	protein_coding	638	-18.03	-9.015	1	84	215	298	54749	ependymin related 1
Grc38_ENST00000617733|miRNA	84	ENST00000357302.8	ENSG00000184371.13	CSF1-008	CSF1	protein_coding	597	-16.46	-8.23	1	84	278	361	1435	colony stimulating factor 1 (macrophage)
Grc38_ENST00000617733|miRNA	84	ENST00000329608.10	ENSG00000184371.13	CSF1-001	CSF1	protein_coding	4210	-16.46	-8.23	1	84	2415	2498	1435	colony stimulating factor 1 (macrophage)
Grc38_ENST00000617733|miRNA	84	ENST00000488198.5	ENSG00000184371.13	CSF1-005	CSF1	protein_coding	1009	-16.46	-8.23	1	84	233	316	1435	colony stimulating factor 1 (macrophage)
Grc38_ENST00000617733|miRNA	84	ENST00000369802.7	ENSG00000184371.13	CSF1-002	CSF1	protein_coding	2484	-16.46	-8.23	1	84	955	1038	1435	colony stimulating factor 1 (macrophage)
Grc38_ENST00000617733|miRNA	84	ENST00000420111.6	ENSG00000184371.13	CSF1-004	CSF1	protein_coding	1083	-16.46	-8.23	16	84	1	69	1435	colony stimulating factor 1 (macrophage)
Grc38_ENST00000617733|miRNA	84	ENST00000442598.5	ENSG00000085999.11	RAD54L-201	RAD54L	protein_coding	2549	-13.56	-6.78	1	84	2232	2315	8438	RAD54-like (S. cerevisiae)
Grc38_ENST00000617733|miRNA	84	ENST00000371975.8	ENSG00000085999.11	RAD54L-001	RAD54L	protein_coding	3108	-13.56	-6.78	1	84	2792	2875	8438	RAD54-like (S. cerevisiae)
Grc38_ENST00000617733|miRNA	84	ENST00000487700.1	ENSG00000085999.11	RAD54L-006	RAD54L	processed_transcript	472	-13.56	-6.78	1	84	128	211	8438	RAD54-like (S. cerevisiae)
Grc38_ENST00000617733|miRNA	84	ENST00000472889.2	ENSG00000085999.11	RAD54L-004	RAD54L	protein_coding	767	-13.56	-6.78	1	76	692	767	8438	RAD54-like (S. cerevisiae)
Grc38_ENST00000617733|miRNA	84	ENST00000473251.2	ENSG00000085999.11	RAD54L-008	RAD54L	nonsense_mediated_decay	834	-13.56	-6.78	1	84	216	299	8438	RAD54-like (S. cerevisiae)
Grc38_ENST00000617733|miRNA	84	ENST00000476687.2	ENSG00000085999.11	RAD54L-009	RAD54L	nonsense_mediated_decay	574	-13.56	-6.78	1	84	58	141	8438	RAD54-like (S. cerevisiae)
Grc38_ENST00000617733|miRNA	84	ENST00000476760.1	ENSG00000112655.15	PTK7-013	PTK7	protein_coding	902	-13.35	-6.675	3	84	1	82	5754	protein tyrosine kinase 7 (inactive)
Grc38_ENST00000617733|miRNA	84	ENST00000263083.10	ENSG00000108963.17	DPH1-001	DPH1	protein_coding	2221	-13.35	-6.675	1	84	1630	1713	1801	diphthamide biosynthesis 1
Grc38_ENST00000617733|miRNA	84	ENST00000575667.5	ENSG00000108963.17	DPH1-002	DPH1	nonsense_mediated_decay	1644	-13.35	-6.675	1	84	1224	1307	1801	diphthamide biosynthesis 1
Grc38_ENST00000617733|miRNA	84	ENST00000571418.5	ENSG00000108963.17	DPH1-007	DPH1	protein_coding	1733	-13.35	-6.675	1	84	1191	1274	1801	diphthamide biosynthesis 1
Grc38_ENST00000617733|miRNA	84	ENST00000572819.6	ENSG00000108963.17	DPH1-011	DPH1	retained_intron	1345	-13.35	-6.675	1	84	374	457	1801	diphthamide biosynthesis 1
Grc38_ENST00000617733|miRNA	84	ENST00000576129.5	ENSG00000108963.17	DPH1-015	DPH1	retained_intron	991	-13.35	-6.675	1	84	476	559	1801	diphthamide biosynthesis 1
Grc38_ENST00000617733|miRNA	84	ENST00000369801.1	ENSG00000184371.13	CSF1-003	CSF1	protein_coding	1364	-12.32	-6.16	1	84	581	664	1435	colony stimulating factor 1 (macrophage)
Grc38_ENST00000617733|miRNA	84	ENST00000593103.1	ENSG00000129667.12	RHBDF2-018	RHBDF2	retained_intron	562	-12.32	-6.16	1	84	245	328	79651	rhomboid 5 homolog 2 (Drosophila)
Grc38_ENST00000617733|miRNA	84	ENST00000572214.5	ENSG00000108963.17	DPH1-013	DPH1	retained_intron	946	-10.99	-5.495	1	84	251	334	1801	diphthamide biosynthesis 1
Grc38_ENST00000617733|miRNA	84	ENST00000607788.1	ENSG00000108963.17	DPH1-018	DPH1	protein_coding	775	-10.99	-5.495	1	84	598	681	1801	diphthamide biosynthesis 1
Grc38_ENST00000617733|miRNA	84	ENST00000335858.11	ENSG00000185379.20	RAD51D-003	RAD51D	protein_coding	1353	-10.97	-5.485	1	84	719	802	5892	RAD51 paralog D
Grc38_ENST00000617733|miRNA	84	ENST00000586210.5	ENSG00000185379.20	RAD51D-008	RAD51D	nonsense_mediated_decay	1194	-10.97	-5.485	1	84	335	418	5892	RAD51 paralog D
Grc38_ENST00000617733|miRNA	84	ENST00000404944.3	ENSG00000127946.16	HIP1-005	HIP1	retained_intron	728	-10.72	-5.36	1	84	612	695	3092	huntingtin interacting protein 1
Grc38_ENST00000617733|miRNA	84	ENST00000519303.6	ENSG00000076554.15	TPD52-003	TPD52	protein_coding	1594	-10.72	-5.36	1	84	1473	1556	7163	tumor protein D52
Grc38_ENST00000617733|miRNA	84	ENST00000479696.1	ENSG00000165238.16	WNK2-006	WNK2	processed_transcript	532	-10.72	-5.36	1	84	129	212	65268	WNK lysine deficient protein kinase 2
Grc38_ENST00000617733|miRNA	84	ENST00000482021.1	ENSG00000174775.16	HRAS-010	HRAS	processed_transcript	167	-10.72	-5.36	1	84	34	117	3265	Harvey rat sarcoma viral oncogene homolog
Grc38_ENST00000617733|miRNA	84	ENST00000425083.3	ENSG00000115705.20	TPO-009	TPO	processed_transcript	718	-14.89	-4.9633	1	84	231	314	7173	thyroid peroxidase
Grc38_ENST00000617733|miRNA	84	ENST00000587421.5	ENSG00000175387.15	SMAD2-007	SMAD2	protein_coding	575	-9.92	-4.96	1	84	44	127	4087	SMAD family member 2
Grc38_ENST00000617733|miRNA	84	ENST00000478619.1	ENSG00000068028.17	RASSF1-011	RASSF1	retained_intron	2060	-14.59	-4.8633	1	84	1291	1374	11186	Ras association (RalGDS/AF-6) domain family member 1
Grc38_ENST00000617733|miRNA	84	ENST00000488024.1	ENSG00000068028.17	RASSF1-010	RASSF1	processed_transcript	1385	-14.59	-4.8633	1	84	809	892	11186	Ras association (RalGDS/AF-6) domain family member 1
Grc38_ENST00000617733|miRNA	84	ENST00000494145.1	ENSG00000068028.17	RASSF1-009	RASSF1	retained_intron	1358	-14.59	-4.8633	1	84	1012	1095	11186	Ras association (RalGDS/AF-6) domain family member 1
Grc38_ENST00000617733|miRNA	84	ENST00000238044.7	ENSG00000119147.9	C2orf40-001	C2orf40	protein_coding	789	-9.57	-4.785	1	84	554	637	84417	chromosome 2 open reading frame 40
Grc38_ENST00000617733|miRNA	84	ENST00000366560.3	ENSG00000091483.6	FH-001	FH	protein_coding	1797	-9.12	-4.56	1	84	1653	1736	2271	fumarate hydratase
Grc38_ENST00000617733|miRNA	84	ENST00000420813.5	ENSG00000116062.14	MSH6-005	MSH6	protein_coding	491	-9.12	-4.56	1	84	75	158	2956	mutS homolog 6
Grc38_ENST00000617733|miRNA	84	ENST00000485723.1	ENSG00000127946.16	HIP1-007	HIP1	processed_transcript	419	-9.12	-4.56	1	84	29	112	3092	huntingtin interacting protein 1
Grc38_ENST00000617733|miRNA	84	ENST00000311420.13	ENSG00000135679.22	MDM2-010	MDM2	nonsense_mediated_decay	1583	-9.12	-4.56	1	84	1410	1493	4193	MDM2 proto-oncogene, E3 ubiquitin protein ligase
Grc38_ENST00000617733|miRNA	84	ENST00000543093.1	ENSG00000182578.13	CSF1R-201	CSF1R	protein_coding	921	-9.03	-4.515	1	84	790	873	1436	colony stimulating factor 1 receptor
Grc38_ENST00000617733|miRNA	84	ENST00000502660.5	ENSG00000182578.13	CSF1R-003	CSF1R	retained_intron	1388	-9.03	-4.515	1	84	1211	1294	1436	colony stimulating factor 1 receptor
Grc38_ENST00000617733|miRNA	84	ENST00000511344.1	ENSG00000182578.13	CSF1R-004	CSF1R	protein_coding	655	-9.03	-4.515	1	84	461	544	1436	colony stimulating factor 1 receptor
Grc38_ENST00000617733|miRNA	84	ENST00000428863.6	ENSG00000135679.22	MDM2-202	MDM2	protein_coding	1037	-18.02	-4.505	1	84	782	865	4193	MDM2 proto-oncogene, E3 ubiquitin protein ligase
Grc38_ENST00000617733|miRNA	84	ENST00000393412.7	ENSG00000135679.22	MDM2-201	MDM2	protein_coding	1404	-18.02	-4.505	1	84	1149	1232	4193	MDM2 proto-oncogene, E3 ubiquitin protein ligase
Grc38_ENST00000617733|miRNA	84	ENST00000584601.5	ENSG00000141736.13	ERBB2-001	ERBB2	protein_coding	4792	-12.94	-4.3133	1	84	2258	2341	2064	erb-b2 receptor tyrosine kinase 2
Grc38_ENST00000617733|miRNA	84	ENST00000406381.6	ENSG00000141736.13	ERBB2-201	ERBB2	protein_coding	4564	-12.94	-4.3133	1	84	2559	2642	2064	erb-b2 receptor tyrosine kinase 2
Grc38_ENST00000617733|miRNA	84	ENST00000541774.5	ENSG00000141736.13	ERBB2-202	ERBB2	protein_coding	4341	-12.94	-4.3133	1	84	2559	2642	2064	erb-b2 receptor tyrosine kinase 2
Grc38_ENST00000617733|miRNA	84	ENST00000445658.6	ENSG00000141736.13	ERBB2-004	ERBB2	protein_coding	3238	-12.94	-4.3133	1	84	1976	2059	2064	erb-b2 receptor tyrosine kinase 2
Grc38_ENST00000617733|miRNA	84	ENST00000584450.5	ENSG00000141736.13	ERBB2-005	ERBB2	protein_coding	3730	-12.94	-4.3133	1	84	1688	1771	2064	erb-b2 receptor tyrosine kinase 2
Grc38_ENST00000617733|miRNA	84	ENST00000578373.5	ENSG00000141736.13	ERBB2-007	ERBB2	nonsense_mediated_decay	4523	-12.94	-4.3133	1	84	2474	2557	2064	erb-b2 receptor tyrosine kinase 2
Grc38_ENST00000617733|miRNA	84	ENST00000269571.9	ENSG00000141736.13	ERBB2-008	ERBB2	protein_coding	4545	-12.94	-4.3133	1	84	2559	2642	2064	erb-b2 receptor tyrosine kinase 2
Grc38_ENST00000617733|miRNA	84	ENST00000349937.7	ENSG00000148737.16	TCF7L2-024	TCF7L2	protein_coding	725	-7.91	-3.955	1	84	40	123	6934	transcription factor 7-like 2 (T-cell specific, HMG-box)
Grc38_ENST00000617733|miRNA	84	ENST00000637321.1	ENSG00000148737.16	TCF7L2-023	TCF7L2	processed_transcript	430	-7.91	-3.955	1	84	67	150	6934	transcription factor 7-like 2 (T-cell specific, HMG-box)
Grc38_ENST00000617733|miRNA	84	ENST00000636447.1	ENSG00000148737.16	TCF7L2-020	TCF7L2	processed_transcript	550	-7.91	-3.955	1	84	371	454	6934	transcription factor 7-like 2 (T-cell specific, HMG-box)
Grc38_ENST00000617733|miRNA	84	ENST00000637574.1	ENSG00000148737.16	TCF7L2-016	TCF7L2	protein_coding	933	-7.91	-3.955	1	84	814	897	6934	transcription factor 7-like 2 (T-cell specific, HMG-box)
Grc38_ENST00000617733|miRNA	84	ENST00000276659.9	ENSG00000147655.10	RSPO2-001	RSPO2	protein_coding	3111	-11.78	-3.9267	1	84	2819	2902	340419	R-spondin 2
Grc38_ENST00000617733|miRNA	84	ENST00000614496.4	ENSG00000116062.14	MSH6-203	MSH6	protein_coding	4150	-11.19	-3.73	1	84	32	115	2956	mutS homolog 6
Grc38_ENST00000617733|miRNA	84	ENST00000540021.5	ENSG00000116062.14	MSH6-202	MSH6	protein_coding	3930	-11.19	-3.73	1	84	32	115	2956	mutS homolog 6
Grc38_ENST00000617733|miRNA	84	ENST00000622629.4	ENSG00000116062.14	MSH6-205	MSH6	protein_coding	4324	-11.19	-3.73	1	84	32	115	2956	mutS homolog 6
Grc38_ENST00000617733|miRNA	84	ENST00000445503.5	ENSG00000116062.14	MSH6-002	MSH6	nonsense_mediated_decay	4158	-11.19	-3.73	1	84	32	115	2956	mutS homolog 6
Grc38_ENST00000617733|miRNA	84	ENST00000234420.9	ENSG00000116062.14	MSH6-001	MSH6	protein_coding	7476	-11.19	-3.73	1	84	32	115	2956	mutS homolog 6
Grc38_ENST00000617733|miRNA	84	ENST00000456246.1	ENSG00000116062.14	MSH6-003	MSH6	nonsense_mediated_decay	846	-11.19	-3.73	1	84	555	638	2956	mutS homolog 6
Grc38_ENST00000617733|miRNA	84	ENST00000616033.4	ENSG00000116062.14	MSH6-204	MSH6	protein_coding	3429	-11.19	-3.73	1	84	3219	3302	2956	mutS homolog 6
Grc38_ENST00000617733|miRNA	84	ENST00000493177.1	ENSG00000116062.14	MSH6-007	MSH6	processed_transcript	813	-11.19	-3.73	1	84	564	647	2956	mutS homolog 6
Grc38_ENST00000617733|miRNA	84	ENST00000561912.2	ENSG00000272168.6	CASC15-007	CASC15	lincRNA	1449	-10.97	-3.6567	1	84	1073	1156
Grc38_ENST00000617733|miRNA	84	ENST00000216218.7	ENSG00000100380.13	ST13-001	ST13	protein_coding	3595	-10.97	-3.6567	1	84	3197	3280	6767	suppression of tumorigenicity 13 (colon carcinoma) (Hsp70 interacting protein)
Grc38_ENST00000617733|miRNA	84	ENST00000503290.1	ENSG00000129116.17	PALLD-013	PALLD	protein_coding	628	-7.18	-3.59	1	84	343	426	23022	palladin, cytoskeletal associated protein
Grc38_ENST00000617733|miRNA	84	ENST00000538465.7	ENSG00000065559.14	MAP2K4-008	MAP2K4	nonsense_mediated_decay	925	-7.18	-3.59	1	84	583	666	6416	mitogen-activated protein kinase kinase 4
Grc38_ENST00000617733|miRNA	84	ENST00000634690.1	ENSG00000100393.12	EP300-005	EP300	protein_coding	559	-7.11	-3.555	1	84	61	144	2033	E1A binding protein p300
Grc38_ENST00000617733|miRNA	84	ENST00000482755.6	ENSG00000085733.15	CTTN-004	CTTN	retained_intron	1087	-10.45	-3.4833	1	84	42	125	2017	cortactin
Grc38_ENST00000617733|miRNA	84	ENST00000527622.5	ENSG00000085733.15	CTTN-010	CTTN	processed_transcript	597	-10.45	-3.4833	1	84	42	125	2017	cortactin
Grc38_ENST00000617733|miRNA	84	ENST00000618469.1	ENSG00000012048.20	BRCA1-027	BRCA1	protein_coding	718	-10.45	-3.4833	1	84	631	714	672	breast cancer 1, early onset
Grc38_ENST00000617733|miRNA	84	ENST00000534894.5	ENSG00000148737.16	TCF7L2-202	TCF7L2	protein_coding	3778	-10.12	-3.3733	1	84	1812	1895	6934	transcription factor 7-like 2 (T-cell specific, HMG-box)
Grc38_ENST00000617733|miRNA	84	ENST00000536810.5	ENSG00000148737.16	TCF7L2-203	TCF7L2	protein_coding	3953	-10.12	-3.3733	1	84	1812	1895	6934	transcription factor 7-like 2 (T-cell specific, HMG-box)
Grc38_ENST00000617733|miRNA	84	ENST00000355995.8	ENSG00000148737.16	TCF7L2-201	TCF7L2	protein_coding	4073	-10.12	-3.3733	1	84	1812	1895	6934	transcription factor 7-like 2 (T-cell specific, HMG-box)
Grc38_ENST00000617733|miRNA	84	ENST00000538897.5	ENSG00000148737.16	TCF7L2-204	TCF7L2	protein_coding	4000	-10.12	-3.3733	1	84	1812	1895	6934	transcription factor 7-like 2 (T-cell specific, HMG-box)
Grc38_ENST00000617733|miRNA	84	ENST00000543371.5	ENSG00000148737.16	TCF7L2-206	TCF7L2	protein_coding	4037	-10.12	-3.3733	1	84	1812	1895	6934	transcription factor 7-like 2 (T-cell specific, HMG-box)
Grc38_ENST00000617733|miRNA	84	ENST00000627217.2	ENSG00000148737.16	TCF7L2-015	TCF7L2	protein_coding	3680	-10.12	-3.3733	1	84	1627	1710	6934	transcription factor 7-like 2 (T-cell specific, HMG-box)
Grc38_ENST00000617733|miRNA	84	ENST00000369397.8	ENSG00000148737.16	TCF7L2-003	TCF7L2	protein_coding	3802	-10.12	-3.3733	1	84	1812	1895	6934	transcription factor 7-like 2 (T-cell specific, HMG-box)
Grc38_ENST00000617733|miRNA	84	ENST00000545257.6	ENSG00000148737.16	TCF7L2-009	TCF7L2	protein_coding	2160	-10.12	-3.3733	1	84	294	377	6934	transcription factor 7-like 2 (T-cell specific, HMG-box)
Grc38_ENST00000617733|miRNA	84	ENST00000629706.2	ENSG00000148737.16	TCF7L2-014	TCF7L2	protein_coding	1755	-10.12	-3.3733	1	84	106	189	6934	transcription factor 7-like 2 (T-cell specific, HMG-box)
Grc38_ENST00000617733|miRNA	84	ENST00000369386.5	ENSG00000148737.16	TCF7L2-006	TCF7L2	protein_coding	1274	-10.12	-3.3733	1	84	458	541	6934	transcription factor 7-like 2 (T-cell specific, HMG-box)
Grc38_ENST00000617733|miRNA	84	ENST00000466338.5	ENSG00000148737.16	TCF7L2-011	TCF7L2	protein_coding	1026	-10.12	-3.3733	1	84	443	526	6934	transcription factor 7-like 2 (T-cell specific, HMG-box)
Grc38_ENST00000617733|miRNA	84	ENST00000470254.1	ENSG00000148737.16	TCF7L2-013	TCF7L2	nonsense_mediated_decay	768	-10.12	-3.3733	1	84	74	157	6934	transcription factor 7-like 2 (T-cell specific, HMG-box)
Grc38_ENST00000617733|miRNA	84	ENST00000515540.5	ENSG00000087088.19	BAX-007	BAX	nonsense_mediated_decay	300	-10.12	-3.3733	7	84	1	78	581	BCL2-associated X protein
Grc38_ENST00000617733|miRNA	84	ENST00000539787.2	ENSG00000087088.19	BAX-202	BAX	protein_coding	458	-10.12	-3.3733	7	84	1	78	581	BCL2-associated X protein
Grc38_ENST00000617733|miRNA	84	ENST00000506183.5	ENSG00000087088.19	BAX-004	BAX	protein_coding	383	-10.12	-3.3733	7	84	1	78	581	BCL2-associated X protein
Grc38_ENST00000617733|miRNA	84	ENST00000513217.1	ENSG00000087088.19	BAX-010	BAX	retained_intron	869	-10.12	-3.3733	1	84	217	300	581	BCL2-associated X protein
Grc38_ENST00000617733|miRNA	84	ENST00000536719.5	ENSG00000074319.12	TSG101-002	TSG101	protein_coding	2101	-12.91	-3.2275	1	84	1990	2073	7251	tumor susceptibility 101
Grc38_ENST00000617733|miRNA	84	ENST00000251968.3	ENSG00000074319.12	TSG101-001	TSG101	protein_coding	1824	-12.91	-3.2275	1	84	1432	1515	7251	tumor susceptibility 101
Grc38_ENST00000617733|miRNA	84	ENST00000545247.6	ENSG00000074319.12	TSG101-006	TSG101	retained_intron	783	-12.91	-3.2275	1	74	710	783	7251	tumor susceptibility 101
Grc38_ENST00000617733|miRNA	84	ENST00000544804.5	ENSG00000074319.12	TSG101-009	TSG101	processed_transcript	391	-12.91	-3.2275	1	84	273	356	7251	tumor susceptibility 101
Grc38_ENST00000617733|miRNA	84	ENST00000438874.6	ENSG00000074319.12	TSG101-008	TSG101	processed_transcript	581	-12.91	-3.2275	1	60	522	581	7251	tumor susceptibility 101
Grc38_ENST00000617733|miRNA	84	ENST00000535077.1	ENSG00000074319.12	TSG101-005	TSG101	processed_transcript	685	-12.91	-3.2275	1	81	605	685	7251	tumor susceptibility 101
Grc38_ENST00000617733|miRNA	84	ENST00000417537.1	ENSG00000105835.11	NAMPT-004	NAMPT	protein_coding	300	-9.64	-3.2133	1	84	200	283	10135	nicotinamide phosphoribosyltransferase
Grc38_ENST00000617733|miRNA	84	ENST00000537041.5	ENSG00000112531.16	QKI-016	QKI	protein_coding	583	-6.41	-3.205	1	84	364	447	9444	QKI, KH domain containing, RNA binding
Grc38_ENST00000617733|miRNA	84	ENST00000607272.2	ENSG00000116062.14	MSH6-009	MSH6	processed_transcript	2219	-9.31	-3.1033	1	84	265	348	2956	mutS homolog 6
Grc38_ENST00000617733|miRNA	84	ENST00000225474.6	ENSG00000108342.12	CSF3-001	CSF3	protein_coding	1509	-9.2	-3.0667	1	84	1160	1243	1440	colony stimulating factor 3 (granulocyte)
Grc38_ENST00000617733|miRNA	84	ENST00000579852.1	ENSG00000108342.12	CSF3-007	CSF3	nonsense_mediated_decay	1288	-9.2	-3.0667	1	84	1105	1188	1440	colony stimulating factor 3 (granulocyte)
Grc38_ENST00000617733|miRNA	84	ENST00000479880.1	ENSG00000108342.12	CSF3-005	CSF3	retained_intron	947	-9.2	-3.0667	1	84	295	378	1440	colony stimulating factor 3 (granulocyte)
Grc38_ENST00000617733|miRNA	84	ENST00000331769.6	ENSG00000108342.12	CSF3-002	CSF3	protein_coding	1673	-9.2	-3.0667	1	84	1160	1243	1440	colony stimulating factor 3 (granulocyte)
Grc38_ENST00000617733|miRNA	84	ENST00000394148.7	ENSG00000108342.12	CSF3-004	CSF3	protein_coding	622	-9.2	-3.0667	1	84	522	605	1440	colony stimulating factor 3 (granulocyte)
Grc38_ENST00000617733|miRNA	84	ENST00000577675.1	ENSG00000108342.12	CSF3-006	CSF3	protein_coding	1360	-9.2	-3.0667	1	84	429	512	1440	colony stimulating factor 3 (granulocyte)
Grc38_ENST00000617733|miRNA	84	ENST00000490377.1	ENSG00000137936.16	BCAR3-007	BCAR3	processed_transcript	467	-9.12	-3.04	1	84	97	180	8412	breast cancer anti-estrogen resistance 3
Grc38_ENST00000617733|miRNA	84	ENST00000469435.1	ENSG00000067082.14	KLF6-002	KLF6	protein_coding	2169	-20.68	-2.9543	1	84	828	911	1316	Kruppel-like factor 6
Grc38_ENST00000617733|miRNA	84	ENST00000607092.1	ENSG00000257923.9	CUX1-011	CUX1	retained_intron	559	-11.6	-2.9	1	84	217	300	1523	cut-like homeobox 1
Grc38_ENST00000617733|miRNA	84	ENST00000526958.5	ENSG00000085117.11	CD82-008	CD82	protein_coding	538	-11.6	-2.9	1	84	16	99	3732	CD82 molecule
Grc38_ENST00000617733|miRNA	84	ENST00000532544.5	ENSG00000085117.11	CD82-004	CD82	protein_coding	580	-11.6	-2.9	22	84	1	63	3732	CD82 molecule
Grc38_ENST00000617733|miRNA	84	ENST00000525898.5	ENSG00000085117.11	CD82-010	CD82	retained_intron	1405	-11.6	-2.9	1	84	158	241	3732	CD82 molecule
Grc38_ENST00000617733|miRNA	84	ENST00000527737.5	ENSG00000085117.11	CD82-005	CD82	protein_coding	654	-11.6	-2.9	1	84	1	84	3732	CD82 molecule
Grc38_ENST00000617733|miRNA	84	ENST00000525813.5	ENSG00000085117.11	CD82-009	CD82	protein_coding	573	-11.6	-2.9	1	84	326	409	3732	CD82 molecule
Grc38_ENST00000617733|miRNA	84	ENST00000530601.1	ENSG00000085117.11	CD82-012	CD82	protein_coding	581	-11.6	-2.9	1	84	186	269	3732	CD82 molecule
Grc38_ENST00000617733|miRNA	84	ENST00000530931.1	ENSG00000085117.11	CD82-014	CD82	processed_transcript	891	-11.6	-2.9	1	84	50	133	3732	CD82 molecule
Grc38_ENST00000617733|miRNA	84	ENST00000373578.6	ENSG00000197122.11	SRC-001	SRC	protein_coding	4630	-11.54	-2.885	1	84	2310	2393	6714	SRC proto-oncogene, non-receptor tyrosine kinase
Grc38_ENST00000617733|miRNA	84	ENST00000358208.8	ENSG00000197122.11	SRC-201	SRC	protein_coding	3851	-11.54	-2.885	1	84	1692	1775	6714	SRC proto-oncogene, non-receptor tyrosine kinase
Grc38_ENST00000617733|miRNA	84	ENST00000373567.6	ENSG00000197122.11	SRC-002	SRC	protein_coding	4321	-11.54	-2.885	1	84	2310	2393	6714	SRC proto-oncogene, non-receptor tyrosine kinase
Grc38_ENST00000617733|miRNA	84	ENST00000373558.2	ENSG00000197122.11	SRC-005	SRC	protein_coding	4304	-11.54	-2.885	1	84	2310	2393	6714	SRC proto-oncogene, non-receptor tyrosine kinase
Grc38_ENST00000617733|miRNA	84	ENST00000472968.1	ENSG00000197122.11	SRC-003	SRC	processed_transcript	461	-11.54	-2.885	1	84	53	136	6714	SRC proto-oncogene, non-receptor tyrosine kinase
Grc38_ENST00000617733|miRNA	84	ENST00000559941.1	ENSG00000080644.15	CHRNA3-006	CHRNA3	processed_transcript	592	-11.51	-2.8775	1	84	259	342	1136	cholinergic receptor, nicotinic, alpha 3 (neuronal)
Grc38_ENST00000617733|miRNA	84	ENST00000554826.1	ENSG00000142208.15	AKT1-016	AKT1	retained_intron	572	-11.45	-2.8625	1	84	46	129	207	v-akt murine thymoma viral oncogene homolog 1
Grc38_ENST00000617733|miRNA	84	ENST00000263981.9	ENSG00000109670.13	FBXW7-005	FBXW7	protein_coding	3743	-8.43	-2.81	1	84	3033	3116	55294	F-box and WD repeat domain containing 7, E3 ubiquitin protein ligase
Grc38_ENST00000617733|miRNA	84	ENST00000604822.1	ENSG00000109670.13	FBXW7-009	FBXW7	retained_intron	570	-8.43	-2.81	1	84	135	218	55294	F-box and WD repeat domain containing 7, E3 ubiquitin protein ligase
Grc38_ENST00000617733|miRNA	84	ENST00000375702.5	ENSG00000168646.12	AXIN2-004	AXIN2	protein_coding	2541	-11.24	-2.81	1	84	584	667	8313	axin 2
Grc38_ENST00000617733|miRNA	84	ENST00000578251.1	ENSG00000168646.12	AXIN2-009	AXIN2	retained_intron	588	-11.24	-2.81	1	84	323	406	8313	axin 2
Grc38_ENST00000617733|miRNA	84	ENST00000354383.10	ENSG00000132781.17	MUTYH-007	MUTYH	protein_coding	1744	-15.76	-2.6267	1	84	1033	1116	4595	mutY homolog
Grc38_ENST00000617733|miRNA	84	ENST00000475516.5	ENSG00000132781.17	MUTYH-009	MUTYH	nonsense_mediated_decay	1677	-15.76	-2.6267	1	84	1033	1116	4595	mutY homolog
Grc38_ENST00000617733|miRNA	84	ENST00000355498.6	ENSG00000132781.17	MUTYH-008	MUTYH	protein_coding	1776	-15.76	-2.6267	1	84	1033	1116	4595	mutY homolog
Grc38_ENST00000617733|miRNA	84	ENST00000531105.5	ENSG00000132781.17	MUTYH-037	MUTYH	protein_coding	501	-15.76	-2.6267	1	84	12	95	4595	mutY homolog
Grc38_ENST00000617733|miRNA	84	ENST00000474703.1	ENSG00000132781.17	MUTYH-017	MUTYH	retained_intron	577	-15.76	-2.6267	1	84	266	349	4595	mutY homolog
Grc38_ENST00000617733|miRNA	84	ENST00000534453.1	ENSG00000132781.17	MUTYH-032	MUTYH	retained_intron	672	-15.76	-2.6267	1	84	21	104	4595	mutY homolog
Grc38_ENST00000617733|miRNA	84	ENST00000565038.1	ENSG00000083093.9	PALB2-004	PALB2	nonsense_mediated_decay	344	-5.18	-2.59	1	84	25	108	79728	partner and localizer of BRCA2
Grc38_ENST00000617733|miRNA	84	ENST00000407977.6	ENSG00000108375.12	RNF43-003	RNF43	protein_coding	5516	-12.94	-2.588	1	84	3961	4044	54894	ring finger protein 43
Grc38_ENST00000617733|miRNA	84	ENST00000583753.5	ENSG00000108375.12	RNF43-005	RNF43	protein_coding	3560	-12.94	-2.588	1	84	2785	2868	54894	ring finger protein 43
Grc38_ENST00000617733|miRNA	84	ENST00000584437.5	ENSG00000108375.12	RNF43-002	RNF43	protein_coding	5575	-12.94	-2.588	1	84	2785	2868	54894	ring finger protein 43
Grc38_ENST00000617733|miRNA	84	ENST00000577716.5	ENSG00000108375.12	RNF43-001	RNF43	protein_coding	4367	-12.94	-2.588	1	84	2785	2868	54894	ring finger protein 43
Grc38_ENST00000617733|miRNA	84	ENST00000577625.5	ENSG00000108375.12	RNF43-006	RNF43	protein_coding	2198	-12.94	-2.588	1	84	1534	1617	54894	ring finger protein 43
Grc38_ENST00000617733|miRNA	84	ENST00000581868.1	ENSG00000108375.12	RNF43-004	RNF43	protein_coding	2610	-12.94	-2.588	1	84	1959	2042	54894	ring finger protein 43
Grc38_ENST00000617733|miRNA	84	ENST00000307078.9	ENSG00000168646.12	AXIN2-001	AXIN2	protein_coding	4259	-15.17	-2.5283	1	84	2139	2222	8313	axin 2
Grc38_ENST00000617733|miRNA	84	ENST00000618960.4	ENSG00000168646.12	AXIN2-202	AXIN2	protein_coding	4060	-15.17	-2.5283	1	84	1898	1981	8313	axin 2
Grc38_ENST00000617733|miRNA	84	ENST00000358402.8	ENSG00000125952.18	MAX-001	MAX	protein_coding	1973	-16.85	-2.4071	1	84	937	1020	4149	MYC associated factor X
Grc38_ENST00000617733|miRNA	84	ENST00000618858.4	ENSG00000125952.18	MAX-201	MAX	protein_coding	2141	-16.85	-2.4071	1	84	1105	1188	4149	MYC associated factor X
Grc38_ENST00000617733|miRNA	84	ENST00000394606.6	ENSG00000125952.18	MAX-008	MAX	nonsense_mediated_decay	2097	-16.85	-2.4071	1	84	1064	1147	4149	MYC associated factor X
Grc38_ENST00000617733|miRNA	84	ENST00000555932.5	ENSG00000125952.18	MAX-011	MAX	protein_coding	1673	-16.85	-2.4071	1	84	671	754	4149	MYC associated factor X
Grc38_ENST00000617733|miRNA	84	ENST00000284165.10	ENSG00000125952.18	MAX-004	MAX	protein_coding	3155	-16.85	-2.4071	1	84	2197	2280	4149	MYC associated factor X
Grc38_ENST00000617733|miRNA	84	ENST00000358664.8	ENSG00000125952.18	MAX-002	MAX	protein_coding	1546	-16.85	-2.4071	1	84	930	1013	4149	MYC associated factor X
Grc38_ENST00000617733|miRNA	84	ENST00000555419.5	ENSG00000125952.18	MAX-012	MAX	protein_coding	765	-16.85	-2.4071	1	75	691	765	4149	MYC associated factor X
Grc38_ENST00000617733|miRNA	84	ENST00000554162.1	ENSG00000165525.17	NEMF-006	NEMF	processed_transcript	492	-9.54	-2.385	10	84	1	75
Grc38_ENST00000617733|miRNA	84	ENST00000461124.1	ENSG00000067082.14	KLF6-005	KLF6	processed_transcript	764	-9.44	-2.36	1	84	325	408	1316	Kruppel-like factor 6
Grc38_ENST00000617733|miRNA	84	ENST00000600859.5	ENSG00000062822.12	POLD1-003	POLD1	nonsense_mediated_decay	3474	-14.01	-2.335	1	84	3216	3299	5424	polymerase (DNA directed), delta 1, catalytic subunit
Grc38_ENST00000617733|miRNA	84	ENST00000613923.4	ENSG00000062822.12	POLD1-201	POLD1	protein_coding	3542	-14.01	-2.335	1	84	3403	3486	5424	polymerase (DNA directed), delta 1, catalytic subunit
Grc38_ENST00000617733|miRNA	84	ENST00000440232.6	ENSG00000062822.12	POLD1-002	POLD1	protein_coding	3444	-14.01	-2.335	1	84	3321	3404	5424	polymerase (DNA directed), delta 1, catalytic subunit
Grc38_ENST00000617733|miRNA	84	ENST00000599857.5	ENSG00000062822.12	POLD1-001	POLD1	protein_coding	3435	-14.01	-2.335	1	84	3321	3404	5424	polymerase (DNA directed), delta 1, catalytic subunit
Grc38_ENST00000617733|miRNA	84	ENST00000595904.5	ENSG00000062822.12	POLD1-004	POLD1	protein_coding	3402	-14.01	-2.335	1	71	3332	3402	5424	polymerase (DNA directed), delta 1, catalytic subunit
Grc38_ENST00000617733|miRNA	84	ENST00000538136.1	ENSG00000116062.14	MSH6-201	MSH6	protein_coding	4055	-9.33	-2.3325	1	84	936	1019	2956	mutS homolog 6
Grc38_ENST00000617733|miRNA	84	ENST00000405271.5	ENSG00000119888.10	EPCAM-002	EPCAM	protein_coding	1530	-11.56	-2.312	1	84	942	1025	4072	epithelial cell adhesion molecule
Grc38_ENST00000617733|miRNA	84	ENST00000456133.5	ENSG00000119888.10	EPCAM-003	EPCAM	nonsense_mediated_decay	1501	-11.56	-2.312	1	84	918	1001	4072	epithelial cell adhesion molecule
Grc38_ENST00000617733|miRNA	84	ENST00000292408.8	ENSG00000160867.14	FGFR4-001	FGFR4	protein_coding	3122	-11.48	-2.296	1	84	1160	1243	2264	fibroblast growth factor receptor 4
Grc38_ENST00000617733|miRNA	84	ENST00000503708.5	ENSG00000160867.14	FGFR4-010	FGFR4	protein_coding	770	-11.48	-2.296	1	84	323	406	2264	fibroblast growth factor receptor 4
Grc38_ENST00000617733|miRNA	84	ENST00000393648.6	ENSG00000160867.14	FGFR4-003	FGFR4	protein_coding	2733	-11.48	-2.296	1	84	1038	1121	2264	fibroblast growth factor receptor 4
Grc38_ENST00000617733|miRNA	84	ENST00000514472.1	ENSG00000160867.14	FGFR4-012	FGFR4	protein_coding	552	-11.48	-2.296	1	84	63	146	2264	fibroblast growth factor receptor 4
Grc38_ENST00000617733|miRNA	84	ENST00000502906.5	ENSG00000160867.14	FGFR4-004	FGFR4	protein_coding	2638	-11.48	-2.296	1	84	748	831	2264	fibroblast growth factor receptor 4
Grc38_ENST00000617733|miRNA	84	ENST00000510911.5	ENSG00000160867.14	FGFR4-009	FGFR4	protein_coding	709	-11.48	-2.296	20	84	1	65	2264	fibroblast growth factor receptor 4
Grc38_ENST00000617733|miRNA	84	ENST00000507708.1	ENSG00000160867.14	FGFR4-011	FGFR4	processed_transcript	476	-11.48	-2.296	17	84	1	68	2264	fibroblast growth factor receptor 4
Grc38_ENST00000617733|miRNA	84	ENST00000372004.7	ENSG00000124151.18	NCOA3-001	NCOA3	protein_coding	7939	-17.84	-2.23	1	84	6460	6543	8202	nuclear receptor coactivator 3
Grc38_ENST00000617733|miRNA	84	ENST00000371998.7	ENSG00000124151.18	NCOA3-003	NCOA3	protein_coding	4668	-17.84	-2.23	1	84	3214	3297	8202	nuclear receptor coactivator 3
Grc38_ENST00000617733|miRNA	84	ENST00000371997.3	ENSG00000124151.18	NCOA3-002	NCOA3	protein_coding	6750	-17.84	-2.23	1	84	5280	5363	8202	nuclear receptor coactivator 3
Grc38_ENST00000617733|miRNA	84	ENST00000406134.5	ENSG00000095002.13	MSH2-002	MSH2	protein_coding	3628	-10.93	-2.186	1	84	799	882	4436	mutS homolog 2
Grc38_ENST00000617733|miRNA	84	ENST00000350721.8	ENSG00000175054.14	ATR-001	ATR	protein_coding	8249	-12.83	-2.1383	1	84	8036	8119	545	ATR serine/threonine kinase
Grc38_ENST00000617733|miRNA	84	ENST00000554974.5	ENSG00000126215.13	XRCC3-012	XRCC3	protein_coding	575	-10.6	-2.12	1	84	331	414	7517	X-ray repair complementing defective repair in Chinese hamster cells 3
Grc38_ENST00000617733|miRNA	84	ENST00000554774.1	ENSG00000126215.13	XRCC3-016	XRCC3	retained_intron	510	-10.6	-2.12	1	84	127	210	7517	X-ray repair complementing defective repair in Chinese hamster cells 3
Grc38_ENST00000617733|miRNA	84	ENST00000415046.6	ENSG00000152894.14	PTPRK-009	PTPRK	protein_coding	1029	-8.45	-2.1125	1	84	530	613	5796	protein tyrosine phosphatase, receptor type, K
Grc38_ENST00000617733|miRNA	84	ENST00000415055.2	ENSG00000152894.14	PTPRK-007	PTPRK	protein_coding	782	-8.45	-2.1125	1	84	384	467	5796	protein tyrosine phosphatase, receptor type, K
Grc38_ENST00000617733|miRNA	84	ENST00000427845.5	ENSG00000114867.20	EIF4G1-012	EIF4G1	protein_coding	5038	-12.67	-2.1117	1	84	404	487	1981	eukaryotic translation initiation factor 4 gamma, 1
Grc38_ENST00000617733|miRNA	84	ENST00000411531.5	ENSG00000114867.20	EIF4G1-038	EIF4G1	protein_coding	4683	-12.67	-2.1117	1	84	404	487	1981	eukaryotic translation initiation factor 4 gamma, 1
Grc38_ENST00000617733|miRNA	84	ENST00000369389.6	ENSG00000148737.16	TCF7L2-021	TCF7L2	protein_coding	691	-16.87	-2.1088	1	84	543	626	6934	transcription factor 7-like 2 (T-cell specific, HMG-box)
Grc38_ENST00000617733|miRNA	84	ENST00000536728.5	ENSG00000214530.8	STARD10-017	STARD10	protein_coding	451	-8.16	-2.04	1	84	110	193	10809	StAR-related lipid transfer (START) domain containing 10
Grc38_ENST00000617733|miRNA	84	ENST00000494229.1	ENSG00000206538.8	VGLL3-003	VGLL3	protein_coding	624	-10.07	-2.014	1	84	385	468
Grc38_ENST00000619109|snRNA	164	ENST00000375702.5	ENSG00000168646.12	AXIN2-004	AXIN2	protein_coding	2541	-11.24	-2.81	1	164	2147	2310	8313	axin 2
Grc38_ENST00000619109|snRNA	164	ENST00000307078.9	ENSG00000168646.12	AXIN2-001	AXIN2	protein_coding	4259	-15.17	-2.5283	1	164	3660	3823	8313	axin 2
Grc38_ENST00000619109|snRNA	164	ENST00000618960.4	ENSG00000168646.12	AXIN2-202	AXIN2	protein_coding	4060	-15.17	-2.5283	1	164	3461	3624	8313	axin 2
Grc38_ENST00000619109|snRNA	164	ENST00000536728.5	ENSG00000214530.8	STARD10-017	STARD10	protein_coding	451	-8.16	-2.04	28	164	1	137	10809	StAR-related lipid transfer (START) domain containing 10
Grc38_ENST00000619524|snRNA	165	ENST00000404944.3	ENSG00000127946.16	HIP1-005	HIP1	retained_intron	728	-10.72	-5.36	1	165	451	615	3092	huntingtin interacting protein 1
Grc38_ENST00000619524|snRNA	165	ENST00000482021.1	ENSG00000174775.16	HRAS-010	HRAS	processed_transcript	167	-10.72	-5.36	43	165	1	123	3265	Harvey rat sarcoma viral oncogene homolog
Grc38_ENST00000621427|miRNA	49	ENST00000199448.8	ENSG00000086289.11	EPDR1-001	EPDR1	protein_coding	2599	-18.03	-9.015	1	49	2400	2448	54749	ependymin related 1
Grc38_ENST00000621427|miRNA	49	ENST00000423717.1	ENSG00000086289.11	EPDR1-004	EPDR1	protein_coding	638	-18.03	-9.015	1	49	536	584	54749	ependymin related 1
Grc38_ENST00000621427|miRNA	49	ENST00000357302.8	ENSG00000184371.13	CSF1-008	CSF1	protein_coding	597	-16.46	-8.23	1	49	165	213	1435	colony stimulating factor 1 (macrophage)
Grc38_ENST00000621427|miRNA	49	ENST00000329608.10	ENSG00000184371.13	CSF1-001	CSF1	protein_coding	4210	-16.46	-8.23	1	49	317	365	1435	colony stimulating factor 1 (macrophage)
Grc38_ENST00000621427|miRNA	49	ENST00000488198.5	ENSG00000184371.13	CSF1-005	CSF1	protein_coding	1009	-16.46	-8.23	1	49	80	128	1435	colony stimulating factor 1 (macrophage)
Grc38_ENST00000621427|miRNA	49	ENST00000369802.7	ENSG00000184371.13	CSF1-002	CSF1	protein_coding	2484	-16.46	-8.23	1	49	51	99	1435	colony stimulating factor 1 (macrophage)
Grc38_ENST00000621427|miRNA	49	ENST00000420111.6	ENSG00000184371.13	CSF1-004	CSF1	protein_coding	1083	-16.46	-8.23	1	49	42	90	1435	colony stimulating factor 1 (macrophage)
Grc38_ENST00000621427|miRNA	49	ENST00000442598.5	ENSG00000085999.11	RAD54L-201	RAD54L	protein_coding	2549	-13.56	-6.78	1	49	2488	2536	8438	RAD54-like (S. cerevisiae)
Grc38_ENST00000621427|miRNA	49	ENST00000371975.8	ENSG00000085999.11	RAD54L-001	RAD54L	protein_coding	3108	-13.56	-6.78	1	49	305	353	8438	RAD54-like (S. cerevisiae)
Grc38_ENST00000621427|miRNA	49	ENST00000487700.1	ENSG00000085999.11	RAD54L-006	RAD54L	processed_transcript	472	-13.56	-6.78	1	49	307	355	8438	RAD54-like (S. cerevisiae)
Grc38_ENST00000621427|miRNA	49	ENST00000472889.2	ENSG00000085999.11	RAD54L-004	RAD54L	protein_coding	767	-13.56	-6.78	1	49	39	87	8438	RAD54-like (S. cerevisiae)
Grc38_ENST00000621427|miRNA	49	ENST00000473251.2	ENSG00000085999.11	RAD54L-008	RAD54L	nonsense_mediated_decay	834	-13.56	-6.78	1	49	764	812	8438	RAD54-like (S. cerevisiae)
Grc38_ENST00000621427|miRNA	49	ENST00000476687.2	ENSG00000085999.11	RAD54L-009	RAD54L	nonsense_mediated_decay	574	-13.56	-6.78	1	49	458	506	8438	RAD54-like (S. cerevisiae)
Grc38_ENST00000621427|miRNA	49	ENST00000476760.1	ENSG00000112655.15	PTK7-013	PTK7	protein_coding	902	-13.35	-6.675	1	49	849	897	5754	protein tyrosine kinase 7 (inactive)
Grc38_ENST00000621427|miRNA	49	ENST00000263083.10	ENSG00000108963.17	DPH1-001	DPH1	protein_coding	2221	-13.35	-6.675	1	49	1261	1309	1801	diphthamide biosynthesis 1
Grc38_ENST00000621427|miRNA	49	ENST00000575667.5	ENSG00000108963.17	DPH1-002	DPH1	nonsense_mediated_decay	1644	-13.35	-6.675	1	49	1090	1138	1801	diphthamide biosynthesis 1
Grc38_ENST00000621427|miRNA	49	ENST00000571418.5	ENSG00000108963.17	DPH1-007	DPH1	protein_coding	1733	-13.35	-6.675	1	49	1179	1227	1801	diphthamide biosynthesis 1
Grc38_ENST00000621427|miRNA	49	ENST00000572819.6	ENSG00000108963.17	DPH1-011	DPH1	retained_intron	1345	-13.35	-6.675	1	49	1247	1295	1801	diphthamide biosynthesis 1
Grc38_ENST00000621427|miRNA	49	ENST00000576129.5	ENSG00000108963.17	DPH1-015	DPH1	retained_intron	991	-13.35	-6.675	1	49	912	960	1801	diphthamide biosynthesis 1
Grc38_ENST00000621427|miRNA	49	ENST00000369801.1	ENSG00000184371.13	CSF1-003	CSF1	protein_coding	1364	-12.32	-6.16	1	49	3	51	1435	colony stimulating factor 1 (macrophage)
Grc38_ENST00000621427|miRNA	49	ENST00000593103.1	ENSG00000129667.12	RHBDF2-018	RHBDF2	retained_intron	562	-12.32	-6.16	1	49	499	547	79651	rhomboid 5 homolog 2 (Drosophila)
Grc38_ENST00000621427|miRNA	49	ENST00000572214.5	ENSG00000108963.17	DPH1-013	DPH1	retained_intron	946	-10.99	-5.495	1	49	713	761	1801	diphthamide biosynthesis 1
Grc38_ENST00000621427|miRNA	49	ENST00000607788.1	ENSG00000108963.17	DPH1-018	DPH1	protein_coding	775	-10.99	-5.495	1	49	195	243	1801	diphthamide biosynthesis 1
Grc38_ENST00000621427|miRNA	49	ENST00000335858.11	ENSG00000185379.20	RAD51D-003	RAD51D	protein_coding	1353	-10.97	-5.485	1	49	36	84	5892	RAD51 paralog D
Grc38_ENST00000621427|miRNA	49	ENST00000586210.5	ENSG00000185379.20	RAD51D-008	RAD51D	nonsense_mediated_decay	1194	-10.97	-5.485	1	49	7	55	5892	RAD51 paralog D
Grc38_ENST00000621427|miRNA	49	ENST00000404944.3	ENSG00000127946.16	HIP1-005	HIP1	retained_intron	728	-10.72	-5.36	1	49	146	194	3092	huntingtin interacting protein 1
Grc38_ENST00000621427|miRNA	49	ENST00000519303.6	ENSG00000076554.15	TPD52-003	TPD52	protein_coding	1594	-10.72	-5.36	1	49	1513	1561	7163	tumor protein D52
Grc38_ENST00000621427|miRNA	49	ENST00000479696.1	ENSG00000165238.16	WNK2-006	WNK2	processed_transcript	532	-10.72	-5.36	1	43	490	532	65268	WNK lysine deficient protein kinase 2
Grc38_ENST00000621427|miRNA	49	ENST00000482021.1	ENSG00000174775.16	HRAS-010	HRAS	processed_transcript	167	-10.72	-5.36	1	49	88	136	3265	Harvey rat sarcoma viral oncogene homolog
Grc38_ENST00000621427|miRNA	49	ENST00000425083.3	ENSG00000115705.20	TPO-009	TPO	processed_transcript	718	-14.89	-4.9633	1	49	670	718	7173	thyroid peroxidase
Grc38_ENST00000621427|miRNA	49	ENST00000587421.5	ENSG00000175387.15	SMAD2-007	SMAD2	protein_coding	575	-9.92	-4.96	1	49	43	91	4087	SMAD family member 2
Grc38_ENST00000621427|miRNA	49	ENST00000478619.1	ENSG00000068028.17	RASSF1-011	RASSF1	retained_intron	2060	-14.59	-4.8633	1	49	1223	1271	11186	Ras association (RalGDS/AF-6) domain family member 1
Grc38_ENST00000621427|miRNA	49	ENST00000488024.1	ENSG00000068028.17	RASSF1-010	RASSF1	processed_transcript	1385	-14.59	-4.8633	1	49	912	960	11186	Ras association (RalGDS/AF-6) domain family member 1
Grc38_ENST00000621427|miRNA	49	ENST00000494145.1	ENSG00000068028.17	RASSF1-009	RASSF1	retained_intron	1358	-14.59	-4.8633	1	49	800	848	11186	Ras association (RalGDS/AF-6) domain family member 1
Grc38_ENST00000621427|miRNA	49	ENST00000238044.7	ENSG00000119147.9	C2orf40-001	C2orf40	protein_coding	789	-9.57	-4.785	1	49	439	487	84417	chromosome 2 open reading frame 40
Grc38_ENST00000621427|miRNA	49	ENST00000366560.3	ENSG00000091483.6	FH-001	FH	protein_coding	1797	-9.12	-4.56	1	49	90	138	2271	fumarate hydratase
Grc38_ENST00000621427|miRNA	49	ENST00000420813.5	ENSG00000116062.14	MSH6-005	MSH6	protein_coding	491	-9.12	-4.56	1	49	362	410	2956	mutS homolog 6
Grc38_ENST00000621427|miRNA	49	ENST00000485723.1	ENSG00000127946.16	HIP1-007	HIP1	processed_transcript	419	-9.12	-4.56	1	49	63	111	3092	huntingtin interacting protein 1
Grc38_ENST00000621427|miRNA	49	ENST00000311420.13	ENSG00000135679.22	MDM2-010	MDM2	nonsense_mediated_decay	1583	-9.12	-4.56	1	49	1460	1508	4193	MDM2 proto-oncogene, E3 ubiquitin protein ligase
Grc38_ENST00000621427|miRNA	49	ENST00000543093.1	ENSG00000182578.13	CSF1R-201	CSF1R	protein_coding	921	-9.03	-4.515	1	49	455	503	1436	colony stimulating factor 1 receptor
Grc38_ENST00000621427|miRNA	49	ENST00000502660.5	ENSG00000182578.13	CSF1R-003	CSF1R	retained_intron	1388	-9.03	-4.515	1	49	795	843	1436	colony stimulating factor 1 receptor
Grc38_ENST00000621427|miRNA	49	ENST00000511344.1	ENSG00000182578.13	CSF1R-004	CSF1R	protein_coding	655	-9.03	-4.515	1	49	126	174	1436	colony stimulating factor 1 receptor
Grc38_ENST00000621427|miRNA	49	ENST00000428863.6	ENSG00000135679.22	MDM2-202	MDM2	protein_coding	1037	-18.02	-4.505	1	49	934	982	4193	MDM2 proto-oncogene, E3 ubiquitin protein ligase
Grc38_ENST00000621427|miRNA	49	ENST00000393412.7	ENSG00000135679.22	MDM2-201	MDM2	protein_coding	1404	-18.02	-4.505	1	49	1301	1349	4193	MDM2 proto-oncogene, E3 ubiquitin protein ligase
Grc38_ENST00000621427|miRNA	49	ENST00000584601.5	ENSG00000141736.13	ERBB2-001	ERBB2	protein_coding	4792	-12.94	-4.3133	1	49	4379	4427	2064	erb-b2 receptor tyrosine kinase 2
Grc38_ENST00000621427|miRNA	49	ENST00000406381.6	ENSG00000141736.13	ERBB2-201	ERBB2	protein_coding	4564	-12.94	-4.3133	1	49	3850	3898	2064	erb-b2 receptor tyrosine kinase 2
Grc38_ENST00000621427|miRNA	49	ENST00000541774.5	ENSG00000141736.13	ERBB2-202	ERBB2	protein_coding	4341	-12.94	-4.3133	1	49	3627	3675	2064	erb-b2 receptor tyrosine kinase 2
Grc38_ENST00000621427|miRNA	49	ENST00000445658.6	ENSG00000141736.13	ERBB2-004	ERBB2	protein_coding	3238	-12.94	-4.3133	1	49	3031	3079	2064	erb-b2 receptor tyrosine kinase 2
Grc38_ENST00000621427|miRNA	49	ENST00000584450.5	ENSG00000141736.13	ERBB2-005	ERBB2	protein_coding	3730	-12.94	-4.3133	1	49	3571	3619	2064	erb-b2 receptor tyrosine kinase 2
Grc38_ENST00000621427|miRNA	49	ENST00000578373.5	ENSG00000141736.13	ERBB2-007	ERBB2	nonsense_mediated_decay	4523	-12.94	-4.3133	1	49	4420	4468	2064	erb-b2 receptor tyrosine kinase 2
Grc38_ENST00000621427|miRNA	49	ENST00000269571.9	ENSG00000141736.13	ERBB2-008	ERBB2	protein_coding	4545	-12.94	-4.3133	1	49	4442	4490	2064	erb-b2 receptor tyrosine kinase 2
Grc38_ENST00000621427|miRNA	49	ENST00000349937.7	ENSG00000148737.16	TCF7L2-024	TCF7L2	protein_coding	725	-7.91	-3.955	1	49	269	317	6934	transcription factor 7-like 2 (T-cell specific, HMG-box)
Grc38_ENST00000621427|miRNA	49	ENST00000637321.1	ENSG00000148737.16	TCF7L2-023	TCF7L2	processed_transcript	430	-7.91	-3.955	1	49	296	344	6934	transcription factor 7-like 2 (T-cell specific, HMG-box)
Grc38_ENST00000621427|miRNA	49	ENST00000636447.1	ENSG00000148737.16	TCF7L2-020	TCF7L2	processed_transcript	550	-7.91	-3.955	1	49	330	378	6934	transcription factor 7-like 2 (T-cell specific, HMG-box)
Grc38_ENST00000621427|miRNA	49	ENST00000637574.1	ENSG00000148737.16	TCF7L2-016	TCF7L2	protein_coding	933	-7.91	-3.955	1	49	249	297	6934	transcription factor 7-like 2 (T-cell specific, HMG-box)
Grc38_ENST00000621427|miRNA	49	ENST00000276659.9	ENSG00000147655.10	RSPO2-001	RSPO2	protein_coding	3111	-11.78	-3.9267	1	49	2243	2291	340419	R-spondin 2
Grc38_ENST00000621427|miRNA	49	ENST00000511792.5	ENSG00000153071.14	DAB2-011	DAB2	protein_coding	551	-7.71	-3.855	1	49	188	236	1601	Dab, mitogen-responsive phosphoprotein, homolog 2 (Drosophila)
Grc38_ENST00000621427|miRNA	49	ENST00000614496.4	ENSG00000116062.14	MSH6-203	MSH6	protein_coding	4150	-11.19	-3.73	1	49	271	319	2956	mutS homolog 6
Grc38_ENST00000621427|miRNA	49	ENST00000540021.5	ENSG00000116062.14	MSH6-202	MSH6	protein_coding	3930	-11.19	-3.73	1	49	271	319	2956	mutS homolog 6
Grc38_ENST00000621427|miRNA	49	ENST00000622629.4	ENSG00000116062.14	MSH6-205	MSH6	protein_coding	4324	-11.19	-3.73	1	49	271	319	2956	mutS homolog 6
Grc38_ENST00000621427|miRNA	49	ENST00000445503.5	ENSG00000116062.14	MSH6-002	MSH6	nonsense_mediated_decay	4158	-11.19	-3.73	1	49	271	319	2956	mutS homolog 6
Grc38_ENST00000621427|miRNA	49	ENST00000234420.9	ENSG00000116062.14	MSH6-001	MSH6	protein_coding	7476	-11.19	-3.73	1	49	271	319	2956	mutS homolog 6
Grc38_ENST00000621427|miRNA	49	ENST00000456246.1	ENSG00000116062.14	MSH6-003	MSH6	nonsense_mediated_decay	846	-11.19	-3.73	1	49	225	273	2956	mutS homolog 6
Grc38_ENST00000621427|miRNA	49	ENST00000616033.4	ENSG00000116062.14	MSH6-204	MSH6	protein_coding	3429	-11.19	-3.73	1	49	200	248	2956	mutS homolog 6
Grc38_ENST00000621427|miRNA	49	ENST00000493177.1	ENSG00000116062.14	MSH6-007	MSH6	processed_transcript	813	-11.19	-3.73	1	49	183	231	2956	mutS homolog 6
Grc38_ENST00000621427|miRNA	49	ENST00000561912.2	ENSG00000272168.6	CASC15-007	CASC15	lincRNA	1449	-10.97	-3.6567	1	49	28	76
Grc38_ENST00000621427|miRNA	49	ENST00000216218.7	ENSG00000100380.13	ST13-001	ST13	protein_coding	3595	-10.97	-3.6567	1	49	3116	3164	6767	suppression of tumorigenicity 13 (colon carcinoma) (Hsp70 interacting protein)
Grc38_ENST00000621427|miRNA	49	ENST00000497042.1	ENSG00000091483.6	FH-002	FH	processed_transcript	351	-7.18	-3.59	1	49	214	262	2271	fumarate hydratase
Grc38_ENST00000621427|miRNA	49	ENST00000503290.1	ENSG00000129116.17	PALLD-013	PALLD	protein_coding	628	-7.18	-3.59	1	49	524	572	23022	palladin, cytoskeletal associated protein
Grc38_ENST00000621427|miRNA	49	ENST00000415488.1	ENSG00000091831.22	ESR1-010	ESR1	protein_coding	323	-7.18	-3.59	1	49	56	104	2099	estrogen receptor 1
Grc38_ENST00000621427|miRNA	49	ENST00000538465.7	ENSG00000065559.14	MAP2K4-008	MAP2K4	nonsense_mediated_decay	925	-7.18	-3.59	1	49	331	379	6416	mitogen-activated protein kinase kinase 4
Grc38_ENST00000621427|miRNA	49	ENST00000634690.1	ENSG00000100393.12	EP300-005	EP300	protein_coding	559	-7.11	-3.555	1	49	461	509	2033	E1A binding protein p300
Grc38_ENST00000621427|miRNA	49	ENST00000482755.6	ENSG00000085733.15	CTTN-004	CTTN	retained_intron	1087	-10.45	-3.4833	1	49	692	740	2017	cortactin
Grc38_ENST00000621427|miRNA	49	ENST00000527622.5	ENSG00000085733.15	CTTN-010	CTTN	processed_transcript	597	-10.45	-3.4833	1	49	522	570	2017	cortactin
Grc38_ENST00000621427|miRNA	49	ENST00000618469.1	ENSG00000012048.20	BRCA1-027	BRCA1	protein_coding	718	-10.45	-3.4833	1	49	504	552	672	breast cancer 1, early onset
Grc38_ENST00000621427|miRNA	49	ENST00000534894.5	ENSG00000148737.16	TCF7L2-202	TCF7L2	protein_coding	3778	-10.12	-3.3733	1	49	1858	1906	6934	transcription factor 7-like 2 (T-cell specific, HMG-box)
Grc38_ENST00000621427|miRNA	49	ENST00000536810.5	ENSG00000148737.16	TCF7L2-203	TCF7L2	protein_coding	3953	-10.12	-3.3733	1	49	2033	2081	6934	transcription factor 7-like 2 (T-cell specific, HMG-box)
Grc38_ENST00000621427|miRNA	49	ENST00000355995.8	ENSG00000148737.16	TCF7L2-201	TCF7L2	protein_coding	4073	-10.12	-3.3733	1	49	2153	2201	6934	transcription factor 7-like 2 (T-cell specific, HMG-box)
Grc38_ENST00000621427|miRNA	49	ENST00000538897.5	ENSG00000148737.16	TCF7L2-204	TCF7L2	protein_coding	4000	-10.12	-3.3733	1	49	2080	2128	6934	transcription factor 7-like 2 (T-cell specific, HMG-box)
Grc38_ENST00000621427|miRNA	49	ENST00000543371.5	ENSG00000148737.16	TCF7L2-206	TCF7L2	protein_coding	4037	-10.12	-3.3733	1	49	2117	2165	6934	transcription factor 7-like 2 (T-cell specific, HMG-box)
Grc38_ENST00000621427|miRNA	49	ENST00000627217.2	ENSG00000148737.16	TCF7L2-015	TCF7L2	protein_coding	3680	-10.12	-3.3733	1	49	1945	1993	6934	transcription factor 7-like 2 (T-cell specific, HMG-box)
Grc38_ENST00000621427|miRNA	49	ENST00000369397.8	ENSG00000148737.16	TCF7L2-003	TCF7L2	protein_coding	3802	-10.12	-3.3733	1	49	1882	1930	6934	transcription factor 7-like 2 (T-cell specific, HMG-box)
Grc38_ENST00000621427|miRNA	49	ENST00000545257.6	ENSG00000148737.16	TCF7L2-009	TCF7L2	protein_coding	2160	-10.12	-3.3733	1	49	1758	1806	6934	transcription factor 7-like 2 (T-cell specific, HMG-box)
Grc38_ENST00000621427|miRNA	49	ENST00000629706.2	ENSG00000148737.16	TCF7L2-014	TCF7L2	protein_coding	1755	-10.12	-3.3733	1	49	1541	1589	6934	transcription factor 7-like 2 (T-cell specific, HMG-box)
Grc38_ENST00000621427|miRNA	49	ENST00000369386.5	ENSG00000148737.16	TCF7L2-006	TCF7L2	protein_coding	1274	-10.12	-3.3733	1	49	708	756	6934	transcription factor 7-like 2 (T-cell specific, HMG-box)
Grc38_ENST00000621427|miRNA	49	ENST00000466338.5	ENSG00000148737.16	TCF7L2-011	TCF7L2	protein_coding	1026	-10.12	-3.3733	1	49	475	523	6934	transcription factor 7-like 2 (T-cell specific, HMG-box)
Grc38_ENST00000621427|miRNA	49	ENST00000470254.1	ENSG00000148737.16	TCF7L2-013	TCF7L2	nonsense_mediated_decay	768	-10.12	-3.3733	1	49	586	634	6934	transcription factor 7-like 2 (T-cell specific, HMG-box)
Grc38_ENST00000621427|miRNA	49	ENST00000480888.1	ENSG00000148737.16	TCF7L2-008	TCF7L2	protein_coding	182	-10.12	-3.3733	1	49	85	133	6934	transcription factor 7-like 2 (T-cell specific, HMG-box)
Grc38_ENST00000621427|miRNA	49	ENST00000515540.5	ENSG00000087088.19	BAX-007	BAX	nonsense_mediated_decay	300	-10.12	-3.3733	1	49	185	233	581	BCL2-associated X protein
Grc38_ENST00000621427|miRNA	49	ENST00000539787.2	ENSG00000087088.19	BAX-202	BAX	protein_coding	458	-10.12	-3.3733	1	49	38	86	581	BCL2-associated X protein
Grc38_ENST00000621427|miRNA	49	ENST00000506183.5	ENSG00000087088.19	BAX-004	BAX	protein_coding	383	-10.12	-3.3733	1	49	38	86	581	BCL2-associated X protein
Grc38_ENST00000621427|miRNA	49	ENST00000513217.1	ENSG00000087088.19	BAX-010	BAX	retained_intron	869	-10.12	-3.3733	1	49	349	397	581	BCL2-associated X protein
Grc38_ENST00000621427|miRNA	49	ENST00000536719.5	ENSG00000074319.12	TSG101-002	TSG101	protein_coding	2101	-12.91	-3.2275	1	49	1978	2026	7251	tumor susceptibility 101
Grc38_ENST00000621427|miRNA	49	ENST00000251968.3	ENSG00000074319.12	TSG101-001	TSG101	protein_coding	1824	-12.91	-3.2275	1	49	1420	1468	7251	tumor susceptibility 101
Grc38_ENST00000621427|miRNA	49	ENST00000545247.6	ENSG00000074319.12	TSG101-006	TSG101	retained_intron	783	-12.91	-3.2275	1	49	698	746	7251	tumor susceptibility 101
Grc38_ENST00000621427|miRNA	49	ENST00000544804.5	ENSG00000074319.12	TSG101-009	TSG101	processed_transcript	391	-12.91	-3.2275	1	49	338	386	7251	tumor susceptibility 101
Grc38_ENST00000621427|miRNA	49	ENST00000438874.6	ENSG00000074319.12	TSG101-008	TSG101	processed_transcript	581	-12.91	-3.2275	1	49	510	558	7251	tumor susceptibility 101
Grc38_ENST00000621427|miRNA	49	ENST00000535077.1	ENSG00000074319.12	TSG101-005	TSG101	processed_transcript	685	-12.91	-3.2275	1	49	593	641	7251	tumor susceptibility 101
Grc38_ENST00000621427|miRNA	49	ENST00000417537.1	ENSG00000105835.11	NAMPT-004	NAMPT	protein_coding	300	-9.64	-3.2133	1	49	70	118	10135	nicotinamide phosphoribosyltransferase
Grc38_ENST00000621427|miRNA	49	ENST00000537041.5	ENSG00000112531.16	QKI-016	QKI	protein_coding	583	-6.41	-3.205	1	49	296	344	9444	QKI, KH domain containing, RNA binding
Grc38_ENST00000621427|miRNA	49	ENST00000607272.2	ENSG00000116062.14	MSH6-009	MSH6	processed_transcript	2219	-9.31	-3.1033	1	49	631	679	2956	mutS homolog 6
Grc38_ENST00000621427|miRNA	49	ENST00000225474.6	ENSG00000108342.12	CSF3-001	CSF3	protein_coding	1509	-9.2	-3.0667	1	49	1427	1475	1440	colony stimulating factor 3 (granulocyte)
Grc38_ENST00000621427|miRNA	49	ENST00000579852.1	ENSG00000108342.12	CSF3-007	CSF3	nonsense_mediated_decay	1288	-9.2	-3.0667	1	49	917	965	1440	colony stimulating factor 3 (granulocyte)
Grc38_ENST00000621427|miRNA	49	ENST00000479880.1	ENSG00000108342.12	CSF3-005	CSF3	retained_intron	947	-9.2	-3.0667	1	49	102	150	1440	colony stimulating factor 3 (granulocyte)
Grc38_ENST00000621427|miRNA	49	ENST00000331769.6	ENSG00000108342.12	CSF3-002	CSF3	protein_coding	1673	-9.2	-3.0667	1	49	972	1020	1440	colony stimulating factor 3 (granulocyte)
Grc38_ENST00000621427|miRNA	49	ENST00000394148.7	ENSG00000108342.12	CSF3-004	CSF3	protein_coding	622	-9.2	-3.0667	1	49	563	611	1440	colony stimulating factor 3 (granulocyte)
Grc38_ENST00000621427|miRNA	49	ENST00000577675.1	ENSG00000108342.12	CSF3-006	CSF3	protein_coding	1360	-9.2	-3.0667	1	49	807	855	1440	colony stimulating factor 3 (granulocyte)
Grc38_ENST00000621427|miRNA	49	ENST00000490377.1	ENSG00000137936.16	BCAR3-007	BCAR3	processed_transcript	467	-9.12	-3.04	1	49	43	91	8412	breast cancer anti-estrogen resistance 3
Grc38_ENST00000621427|miRNA	49	ENST00000469435.1	ENSG00000067082.14	KLF6-002	KLF6	protein_coding	2169	-20.68	-2.9543	1	49	113	161	1316	Kruppel-like factor 6
Grc38_ENST00000621427|miRNA	49	ENST00000607092.1	ENSG00000257923.9	CUX1-011	CUX1	retained_intron	559	-11.6	-2.9	1	49	110	158	1523	cut-like homeobox 1
Grc38_ENST00000621427|miRNA	49	ENST00000526958.5	ENSG00000085117.11	CD82-008	CD82	protein_coding	538	-11.6	-2.9	1	49	90	138	3732	CD82 molecule
Grc38_ENST00000621427|miRNA	49	ENST00000532544.5	ENSG00000085117.11	CD82-004	CD82	protein_coding	580	-11.6	-2.9	1	49	54	102	3732	CD82 molecule
Grc38_ENST00000621427|miRNA	49	ENST00000525898.5	ENSG00000085117.11	CD82-010	CD82	retained_intron	1405	-11.6	-2.9	1	49	1171	1219	3732	CD82 molecule
Grc38_ENST00000621427|miRNA	49	ENST00000527737.5	ENSG00000085117.11	CD82-005	CD82	protein_coding	654	-11.6	-2.9	1	49	75	123	3732	CD82 molecule
Grc38_ENST00000621427|miRNA	49	ENST00000525813.5	ENSG00000085117.11	CD82-009	CD82	protein_coding	573	-11.6	-2.9	1	49	44	92	3732	CD82 molecule
Grc38_ENST00000621427|miRNA	49	ENST00000530601.1	ENSG00000085117.11	CD82-012	CD82	protein_coding	581	-11.6	-2.9	1	49	260	308	3732	CD82 molecule
Grc38_ENST00000621427|miRNA	49	ENST00000530931.1	ENSG00000085117.11	CD82-014	CD82	processed_transcript	891	-11.6	-2.9	1	49	765	813	3732	CD82 molecule
Grc38_ENST00000621427|miRNA	49	ENST00000373578.6	ENSG00000197122.11	SRC-001	SRC	protein_coding	4630	-11.54	-2.885	1	49	4105	4153	6714	SRC proto-oncogene, non-receptor tyrosine kinase
Grc38_ENST00000621427|miRNA	49	ENST00000358208.8	ENSG00000197122.11	SRC-201	SRC	protein_coding	3851	-11.54	-2.885	1	49	3487	3535	6714	SRC proto-oncogene, non-receptor tyrosine kinase
Grc38_ENST00000621427|miRNA	49	ENST00000373567.6	ENSG00000197122.11	SRC-002	SRC	protein_coding	4321	-11.54	-2.885	1	49	4105	4153	6714	SRC proto-oncogene, non-receptor tyrosine kinase
Grc38_ENST00000621427|miRNA	49	ENST00000373558.2	ENSG00000197122.11	SRC-005	SRC	protein_coding	4304	-11.54	-2.885	1	49	4123	4171	6714	SRC proto-oncogene, non-receptor tyrosine kinase
Grc38_ENST00000621427|miRNA	49	ENST00000472968.1	ENSG00000197122.11	SRC-003	SRC	processed_transcript	461	-11.54	-2.885	1	49	45	93	6714	SRC proto-oncogene, non-receptor tyrosine kinase
Grc38_ENST00000621427|miRNA	49	ENST00000559941.1	ENSG00000080644.15	CHRNA3-006	CHRNA3	processed_transcript	592	-11.51	-2.8775	1	49	419	467	1136	cholinergic receptor, nicotinic, alpha 3 (neuronal)
Grc38_ENST00000621427|miRNA	49	ENST00000554826.1	ENSG00000142208.15	AKT1-016	AKT1	retained_intron	572	-11.45	-2.8625	1	49	487	535	207	v-akt murine thymoma viral oncogene homolog 1
Grc38_ENST00000621427|miRNA	49	ENST00000263981.9	ENSG00000109670.13	FBXW7-005	FBXW7	protein_coding	3743	-8.43	-2.81	1	49	407	455	55294	F-box and WD repeat domain containing 7, E3 ubiquitin protein ligase
Grc38_ENST00000621427|miRNA	49	ENST00000604822.1	ENSG00000109670.13	FBXW7-009	FBXW7	retained_intron	570	-8.43	-2.81	1	49	132	180	55294	F-box and WD repeat domain containing 7, E3 ubiquitin protein ligase
Grc38_ENST00000621427|miRNA	49	ENST00000375702.5	ENSG00000168646.12	AXIN2-004	AXIN2	protein_coding	2541	-11.24	-2.81	1	49	930	978	8313	axin 2
Grc38_ENST00000621427|miRNA	49	ENST00000578251.1	ENSG00000168646.12	AXIN2-009	AXIN2	retained_intron	588	-11.24	-2.81	1	49	348	396	8313	axin 2
Grc38_ENST00000621427|miRNA	49	ENST00000511452.1	ENSG00000170448.11	NFXL1-005	NFXL1	retained_intron	419	-5.39	-2.695	1	49	16	64	152518	nuclear transcription factor, X-box binding-like 1
Grc38_ENST00000621427|miRNA	49	ENST00000354383.10	ENSG00000132781.17	MUTYH-007	MUTYH	protein_coding	1744	-15.76	-2.6267	1	49	1631	1679	4595	mutY homolog
Grc38_ENST00000621427|miRNA	49	ENST00000475516.5	ENSG00000132781.17	MUTYH-009	MUTYH	nonsense_mediated_decay	1677	-15.76	-2.6267	1	49	1564	1612	4595	mutY homolog
Grc38_ENST00000621427|miRNA	49	ENST00000355498.6	ENSG00000132781.17	MUTYH-008	MUTYH	protein_coding	1776	-15.76	-2.6267	1	49	1628	1676	4595	mutY homolog
Grc38_ENST00000621427|miRNA	49	ENST00000531105.5	ENSG00000132781.17	MUTYH-037	MUTYH	protein_coding	501	-15.76	-2.6267	1	49	305	353	4595	mutY homolog
Grc38_ENST00000621427|miRNA	49	ENST00000474703.1	ENSG00000132781.17	MUTYH-017	MUTYH	retained_intron	577	-15.76	-2.6267	1	49	453	501	4595	mutY homolog
Grc38_ENST00000621427|miRNA	49	ENST00000534453.1	ENSG00000132781.17	MUTYH-032	MUTYH	retained_intron	672	-15.76	-2.6267	1	49	404	452	4595	mutY homolog
Grc38_ENST00000621427|miRNA	49	ENST00000521108.5	ENSG00000072571.19	HMMR-009	HMMR	retained_intron	671	-5.18	-2.59	1	47	625	671	3161	hyaluronan-mediated motility receptor (RHAMM)
Grc38_ENST00000621427|miRNA	49	ENST00000612720.1	ENSG00000276019.1	HULC.1-201	HULC	misc_RNA	240	-5.18	-2.59	1	49	43	91
Grc38_ENST00000621427|miRNA	49	ENST00000526567.5	ENSG00000149311.18	ATM-004	ATM	protein_coding	560	-5.18	-2.59	1	49	271	319	472	ATM serine/threonine kinase
Grc38_ENST00000621427|miRNA	49	ENST00000565038.1	ENSG00000083093.9	PALB2-004	PALB2	nonsense_mediated_decay	344	-5.18	-2.59	1	49	106	154	79728	partner and localizer of BRCA2
Grc38_ENST00000621427|miRNA	49	ENST00000407977.6	ENSG00000108375.12	RNF43-003	RNF43	protein_coding	5516	-12.94	-2.588	1	49	3482	3530	54894	ring finger protein 43
Grc38_ENST00000621427|miRNA	49	ENST00000583753.5	ENSG00000108375.12	RNF43-005	RNF43	protein_coding	3560	-12.94	-2.588	1	49	2306	2354	54894	ring finger protein 43
Grc38_ENST00000621427|miRNA	49	ENST00000584437.5	ENSG00000108375.12	RNF43-002	RNF43	protein_coding	5575	-12.94	-2.588	1	49	4713	4761	54894	ring finger protein 43
Grc38_ENST00000621427|miRNA	49	ENST00000577716.5	ENSG00000108375.12	RNF43-001	RNF43	protein_coding	4367	-12.94	-2.588	1	49	2306	2354	54894	ring finger protein 43
Grc38_ENST00000621427|miRNA	49	ENST00000577625.5	ENSG00000108375.12	RNF43-006	RNF43	protein_coding	2198	-12.94	-2.588	1	49	1055	1103	54894	ring finger protein 43
Grc38_ENST00000621427|miRNA	49	ENST00000581868.1	ENSG00000108375.12	RNF43-004	RNF43	protein_coding	2610	-12.94	-2.588	1	49	1480	1528	54894	ring finger protein 43
Grc38_ENST00000621427|miRNA	49	ENST00000307078.9	ENSG00000168646.12	AXIN2-001	AXIN2	protein_coding	4259	-15.17	-2.5283	1	49	2443	2491	8313	axin 2
Grc38_ENST00000621427|miRNA	49	ENST00000618960.4	ENSG00000168646.12	AXIN2-202	AXIN2	protein_coding	4060	-15.17	-2.5283	1	49	2244	2292	8313	axin 2
Grc38_ENST00000621427|miRNA	49	ENST00000358402.8	ENSG00000125952.18	MAX-001	MAX	protein_coding	1973	-16.85	-2.4071	1	49	963	1011	4149	MYC associated factor X
Grc38_ENST00000621427|miRNA	49	ENST00000618858.4	ENSG00000125952.18	MAX-201	MAX	protein_coding	2141	-16.85	-2.4071	1	49	963	1011	4149	MYC associated factor X
Grc38_ENST00000621427|miRNA	49	ENST00000394606.6	ENSG00000125952.18	MAX-008	MAX	nonsense_mediated_decay	2097	-16.85	-2.4071	1	49	960	1008	4149	MYC associated factor X
Grc38_ENST00000621427|miRNA	49	ENST00000555932.5	ENSG00000125952.18	MAX-011	MAX	protein_coding	1673	-16.85	-2.4071	1	49	929	977	4149	MYC associated factor X
Grc38_ENST00000621427|miRNA	49	ENST00000284165.10	ENSG00000125952.18	MAX-004	MAX	protein_coding	3155	-16.85	-2.4071	1	49	885	933	4149	MYC associated factor X
Grc38_ENST00000621427|miRNA	49	ENST00000358664.8	ENSG00000125952.18	MAX-002	MAX	protein_coding	1546	-16.85	-2.4071	1	49	543	591	4149	MYC associated factor X
Grc38_ENST00000621427|miRNA	49	ENST00000555419.5	ENSG00000125952.18	MAX-012	MAX	protein_coding	765	-16.85	-2.4071	1	49	1	49	4149	MYC associated factor X
Grc38_ENST00000621427|miRNA	49	ENST00000554162.1	ENSG00000165525.17	NEMF-006	NEMF	processed_transcript	492	-9.54	-2.385	1	49	438	486
Grc38_ENST00000621427|miRNA	49	ENST00000605917.1	ENSG00000272168.6	CASC15-006	CASC15	lincRNA	4461	-9.47	-2.3675	1	49	1839	1887
Grc38_ENST00000621427|miRNA	49	ENST00000461124.1	ENSG00000067082.14	KLF6-005	KLF6	processed_transcript	764	-9.44	-2.36	1	49	441	489	1316	Kruppel-like factor 6
Grc38_ENST00000621427|miRNA	49	ENST00000600859.5	ENSG00000062822.12	POLD1-003	POLD1	nonsense_mediated_decay	3474	-14.01	-2.335	1	49	203	251	5424	polymerase (DNA directed), delta 1, catalytic subunit
Grc38_ENST00000621427|miRNA	49	ENST00000613923.4	ENSG00000062822.12	POLD1-201	POLD1	protein_coding	3542	-14.01	-2.335	1	49	84	132	5424	polymerase (DNA directed), delta 1, catalytic subunit
Grc38_ENST00000621427|miRNA	49	ENST00000440232.6	ENSG00000062822.12	POLD1-002	POLD1	protein_coding	3444	-14.01	-2.335	1	49	68	116	5424	polymerase (DNA directed), delta 1, catalytic subunit
Grc38_ENST00000621427|miRNA	49	ENST00000599857.5	ENSG00000062822.12	POLD1-001	POLD1	protein_coding	3435	-14.01	-2.335	1	49	59	107	5424	polymerase (DNA directed), delta 1, catalytic subunit
Grc38_ENST00000621427|miRNA	49	ENST00000595904.5	ENSG00000062822.12	POLD1-004	POLD1	protein_coding	3402	-14.01	-2.335	1	49	15	63	5424	polymerase (DNA directed), delta 1, catalytic subunit
Grc38_ENST00000621427|miRNA	49	ENST00000538136.1	ENSG00000116062.14	MSH6-201	MSH6	protein_coding	4055	-9.33	-2.3325	1	49	714	762	2956	mutS homolog 6
Grc38_ENST00000621427|miRNA	49	ENST00000405271.5	ENSG00000119888.10	EPCAM-002	EPCAM	protein_coding	1530	-11.56	-2.312	1	49	1262	1310	4072	epithelial cell adhesion molecule
Grc38_ENST00000621427|miRNA	49	ENST00000456133.5	ENSG00000119888.10	EPCAM-003	EPCAM	nonsense_mediated_decay	1501	-11.56	-2.312	1	49	1238	1286	4072	epithelial cell adhesion molecule
Grc38_ENST00000621427|miRNA	49	ENST00000292408.8	ENSG00000160867.14	FGFR4-001	FGFR4	protein_coding	3122	-11.48	-2.296	1	49	2283	2331	2264	fibroblast growth factor receptor 4
Grc38_ENST00000621427|miRNA	49	ENST00000503708.5	ENSG00000160867.14	FGFR4-010	FGFR4	protein_coding	770	-11.48	-2.296	1	49	343	391	2264	fibroblast growth factor receptor 4
Grc38_ENST00000621427|miRNA	49	ENST00000393648.6	ENSG00000160867.14	FGFR4-003	FGFR4	protein_coding	2733	-11.48	-2.296	1	49	2016	2064	2264	fibroblast growth factor receptor 4
Grc38_ENST00000621427|miRNA	49	ENST00000514472.1	ENSG00000160867.14	FGFR4-012	FGFR4	protein_coding	552	-11.48	-2.296	1	49	83	131	2264	fibroblast growth factor receptor 4
Grc38_ENST00000621427|miRNA	49	ENST00000502906.5	ENSG00000160867.14	FGFR4-004	FGFR4	protein_coding	2638	-11.48	-2.296	1	49	2211	2259	2264	fibroblast growth factor receptor 4
Grc38_ENST00000621427|miRNA	49	ENST00000510911.5	ENSG00000160867.14	FGFR4-009	FGFR4	protein_coding	709	-11.48	-2.296	1	49	2	50	2264	fibroblast growth factor receptor 4
Grc38_ENST00000621427|miRNA	49	ENST00000507708.1	ENSG00000160867.14	FGFR4-011	FGFR4	processed_transcript	476	-11.48	-2.296	1	49	5	53	2264	fibroblast growth factor receptor 4
Grc38_ENST00000621427|miRNA	49	ENST00000372004.7	ENSG00000124151.18	NCOA3-001	NCOA3	protein_coding	7939	-17.84	-2.23	1	49	7880	7928	8202	nuclear receptor coactivator 3
Grc38_ENST00000621427|miRNA	49	ENST00000371998.7	ENSG00000124151.18	NCOA3-003	NCOA3	protein_coding	4668	-17.84	-2.23	1	49	3783	3831	8202	nuclear receptor coactivator 3
Grc38_ENST00000621427|miRNA	49	ENST00000371997.3	ENSG00000124151.18	NCOA3-002	NCOA3	protein_coding	6750	-17.84	-2.23	1	49	5879	5927	8202	nuclear receptor coactivator 3
Grc38_ENST00000621427|miRNA	49	ENST00000406134.5	ENSG00000095002.13	MSH2-002	MSH2	protein_coding	3628	-10.93	-2.186	1	49	159	207	4436	mutS homolog 2
Grc38_ENST00000621427|miRNA	49	ENST00000350721.8	ENSG00000175054.14	ATR-001	ATR	protein_coding	8249	-12.83	-2.1383	1	49	8157	8205	545	ATR serine/threonine kinase
Grc38_ENST00000621427|miRNA	49	ENST00000554974.5	ENSG00000126215.13	XRCC3-012	XRCC3	protein_coding	575	-10.6	-2.12	1	31	545	575	7517	X-ray repair complementing defective repair in Chinese hamster cells 3
Grc38_ENST00000621427|miRNA	49	ENST00000554774.1	ENSG00000126215.13	XRCC3-016	XRCC3	retained_intron	510	-10.6	-2.12	1	49	449	497	7517	X-ray repair complementing defective repair in Chinese hamster cells 3
Grc38_ENST00000621427|miRNA	49	ENST00000415046.6	ENSG00000152894.14	PTPRK-009	PTPRK	protein_coding	1029	-8.45	-2.1125	1	49	802	850	5796	protein tyrosine phosphatase, receptor type, K
Grc38_ENST00000621427|miRNA	49	ENST00000415055.2	ENSG00000152894.14	PTPRK-007	PTPRK	protein_coding	782	-8.45	-2.1125	1	49	668	716	5796	protein tyrosine phosphatase, receptor type, K
Grc38_ENST00000621427|miRNA	49	ENST00000427845.5	ENSG00000114867.20	EIF4G1-012	EIF4G1	protein_coding	5038	-12.67	-2.1117	1	49	2123	2171	1981	eukaryotic translation initiation factor 4 gamma, 1
Grc38_ENST00000621427|miRNA	49	ENST00000411531.5	ENSG00000114867.20	EIF4G1-038	EIF4G1	protein_coding	4683	-12.67	-2.1117	1	49	2123	2171	1981	eukaryotic translation initiation factor 4 gamma, 1
Grc38_ENST00000621427|miRNA	49	ENST00000369389.6	ENSG00000148737.16	TCF7L2-021	TCF7L2	protein_coding	691	-16.87	-2.1088	1	49	594	642	6934	transcription factor 7-like 2 (T-cell specific, HMG-box)
Grc38_ENST00000621427|miRNA	49	ENST00000536728.5	ENSG00000214530.8	STARD10-017	STARD10	protein_coding	451	-8.16	-2.04	1	49	179	227	10809	StAR-related lipid transfer (START) domain containing 10
Grc38_ENST00000621427|miRNA	49	ENST00000494229.1	ENSG00000206538.8	VGLL3-003	VGLL3	protein_coding	624	-10.07	-2.014	1	49	422	470
Grc38_ENST00000622285|snRNA	165	ENST00000478619.1	ENSG00000068028.17	RASSF1-011	RASSF1	retained_intron	2060	-14.59	-4.8633	1	165	1568	1732	11186	Ras association (RalGDS/AF-6) domain family member 1
Grc38_ENST00000622285|snRNA	165	ENST00000488024.1	ENSG00000068028.17	RASSF1-010	RASSF1	processed_transcript	1385	-14.59	-4.8633	1	165	1043	1207	11186	Ras association (RalGDS/AF-6) domain family member 1
Grc38_ENST00000622285|snRNA	165	ENST00000514472.1	ENSG00000160867.14	FGFR4-012	FGFR4	protein_coding	552	-11.48	-2.296	40	165	1	126	2264	fibroblast growth factor receptor 4
mirBASE_bta-miR-2889_MIMAT0013847_Bos_taTrTs_miR-2889	21	ENST00000199448.8	ENSG00000086289.11	EPDR1-001	EPDR1	protein_coding	2599	-18.03	-9.015	1	21	2284	2304	54749	ependymin related 1
mirBASE_bta-miR-2889_MIMAT0013847_Bos_taTrTs_miR-2889	21	ENST00000423717.1	ENSG00000086289.11	EPDR1-004	EPDR1	protein_coding	638	-18.03	-9.015	1	21	420	440	54749	ependymin related 1
mirBASE_bta-miR-2889_MIMAT0013847_Bos_taTrTs_miR-2889	21	ENST00000357302.8	ENSG00000184371.13	CSF1-008	CSF1	protein_coding	597	-16.46	-8.23	1	21	190	210	1435	colony stimulating factor 1 (macrophage)
mirBASE_bta-miR-2889_MIMAT0013847_Bos_taTrTs_miR-2889	21	ENST00000329608.10	ENSG00000184371.13	CSF1-001	CSF1	protein_coding	4210	-16.46	-8.23	1	21	342	362	1435	colony stimulating factor 1 (macrophage)
mirBASE_bta-miR-2889_MIMAT0013847_Bos_taTrTs_miR-2889	21	ENST00000488198.5	ENSG00000184371.13	CSF1-005	CSF1	protein_coding	1009	-16.46	-8.23	1	21	105	125	1435	colony stimulating factor 1 (macrophage)
mirBASE_bta-miR-2889_MIMAT0013847_Bos_taTrTs_miR-2889	21	ENST00000369802.7	ENSG00000184371.13	CSF1-002	CSF1	protein_coding	2484	-16.46	-8.23	1	21	76	96	1435	colony stimulating factor 1 (macrophage)
mirBASE_bta-miR-2889_MIMAT0013847_Bos_taTrTs_miR-2889	21	ENST00000420111.6	ENSG00000184371.13	CSF1-004	CSF1	protein_coding	1083	-16.46	-8.23	1	21	67	87	1435	colony stimulating factor 1 (macrophage)
mirBASE_bta-miR-2889_MIMAT0013847_Bos_taTrTs_miR-2889	21	ENST00000356731.9	ENSG00000169045.17	HNRNPH1-001	HNRNPH1	protein_coding	3667	-15.69	-7.845	1	21	2791	2811	3187	heterogeneous nuclear ribonucleoprotein H1 (H)
mirBASE_bta-miR-2889_MIMAT0013847_Bos_taTrTs_miR-2889	21	ENST00000523137.5	ENSG00000169045.17	HNRNPH1-046	HNRNPH1	protein_coding	1563	-15.69	-7.845	1	21	687	707	3187	heterogeneous nuclear ribonucleoprotein H1 (H)
mirBASE_bta-miR-2889_MIMAT0013847_Bos_taTrTs_miR-2889	21	ENST00000442598.5	ENSG00000085999.11	RAD54L-201	RAD54L	protein_coding	2549	-13.56	-6.78	1	21	1463	1483	8438	RAD54-like (S. cerevisiae)
mirBASE_bta-miR-2889_MIMAT0013847_Bos_taTrTs_miR-2889	21	ENST00000371975.8	ENSG00000085999.11	RAD54L-001	RAD54L	protein_coding	3108	-13.56	-6.78	1	21	1462	1482	8438	RAD54-like (S. cerevisiae)
mirBASE_bta-miR-2889_MIMAT0013847_Bos_taTrTs_miR-2889	21	ENST00000487700.1	ENSG00000085999.11	RAD54L-006	RAD54L	processed_transcript	472	-13.56	-6.78	1	21	45	65	8438	RAD54-like (S. cerevisiae)
mirBASE_bta-miR-2889_MIMAT0013847_Bos_taTrTs_miR-2889	21	ENST00000472889.2	ENSG00000085999.11	RAD54L-004	RAD54L	protein_coding	767	-13.56	-6.78	1	21	69	89	8438	RAD54-like (S. cerevisiae)
mirBASE_bta-miR-2889_MIMAT0013847_Bos_taTrTs_miR-2889	21	ENST00000473251.2	ENSG00000085999.11	RAD54L-008	RAD54L	nonsense_mediated_decay	834	-13.56	-6.78	1	21	401	421	8438	RAD54-like (S. cerevisiae)
mirBASE_bta-miR-2889_MIMAT0013847_Bos_taTrTs_miR-2889	21	ENST00000476687.2	ENSG00000085999.11	RAD54L-009	RAD54L	nonsense_mediated_decay	574	-13.56	-6.78	1	21	445	465	8438	RAD54-like (S. cerevisiae)
mirBASE_bta-miR-2889_MIMAT0013847_Bos_taTrTs_miR-2889	21	ENST00000476760.1	ENSG00000112655.15	PTK7-013	PTK7	protein_coding	902	-13.35	-6.675	1	21	778	798	5754	protein tyrosine kinase 7 (inactive)
mirBASE_bta-miR-2889_MIMAT0013847_Bos_taTrTs_miR-2889	21	ENST00000263083.10	ENSG00000108963.17	DPH1-001	DPH1	protein_coding	2221	-13.35	-6.675	1	21	84	104	1801	diphthamide biosynthesis 1
mirBASE_bta-miR-2889_MIMAT0013847_Bos_taTrTs_miR-2889	21	ENST00000575667.5	ENSG00000108963.17	DPH1-002	DPH1	nonsense_mediated_decay	1644	-13.35	-6.675	1	21	35	55	1801	diphthamide biosynthesis 1
mirBASE_bta-miR-2889_MIMAT0013847_Bos_taTrTs_miR-2889	21	ENST00000571418.5	ENSG00000108963.17	DPH1-007	DPH1	protein_coding	1733	-13.35	-6.675	1	21	35	55	1801	diphthamide biosynthesis 1
mirBASE_bta-miR-2889_MIMAT0013847_Bos_taTrTs_miR-2889	21	ENST00000572819.6	ENSG00000108963.17	DPH1-011	DPH1	retained_intron	1345	-13.35	-6.675	1	21	27	47	1801	diphthamide biosynthesis 1
mirBASE_bta-miR-2889_MIMAT0013847_Bos_taTrTs_miR-2889	21	ENST00000576129.5	ENSG00000108963.17	DPH1-015	DPH1	retained_intron	991	-13.35	-6.675	1	21	8	28	1801	diphthamide biosynthesis 1
mirBASE_bta-miR-2889_MIMAT0013847_Bos_taTrTs_miR-2889	21	ENST00000369801.1	ENSG00000184371.13	CSF1-003	CSF1	protein_coding	1364	-12.32	-6.16	13	21	1	9	1435	colony stimulating factor 1 (macrophage)
mirBASE_bta-miR-2889_MIMAT0013847_Bos_taTrTs_miR-2889	21	ENST00000593103.1	ENSG00000129667.12	RHBDF2-018	RHBDF2	retained_intron	562	-12.32	-6.16	1	21	260	280	79651	rhomboid 5 homolog 2 (Drosophila)
mirBASE_bta-miR-2889_MIMAT0013847_Bos_taTrTs_miR-2889	21	ENST00000568791.5	ENSG00000205336.11	ADGRG1-064	ADGRG1	protein_coding	590	-12.32	-6.16	1	21	83	103	9289	adhesion G protein-coupled receptor G1
mirBASE_bta-miR-2889_MIMAT0013847_Bos_taTrTs_miR-2889	21	ENST00000570044.5	ENSG00000205336.11	ADGRG1-071	ADGRG1	protein_coding	553	-12.32	-6.16	1	21	82	102	9289	adhesion G protein-coupled receptor G1
mirBASE_bta-miR-2889_MIMAT0013847_Bos_taTrTs_miR-2889	21	ENST00000567553.5	ENSG00000205336.11	ADGRG1-033	ADGRG1	protein_coding	574	-12.32	-6.16	1	21	43	63	9289	adhesion G protein-coupled receptor G1
mirBASE_bta-miR-2889_MIMAT0013847_Bos_taTrTs_miR-2889	21	ENST00000565314.5	ENSG00000205336.11	ADGRG1-063	ADGRG1	protein_coding	602	-12.32	-6.16	1	21	39	59	9289	adhesion G protein-coupled receptor G1
mirBASE_bta-miR-2889_MIMAT0013847_Bos_taTrTs_miR-2889	21	ENST00000568791.5	ENSG00000205336.11	ADGRG1-064	ADGRG1	protein_coding	590	-12.32	-6.16	1	21	83	103	9289	adhesion G protein-coupled receptor G1
mirBASE_bta-miR-2889_MIMAT0013847_Bos_taTrTs_miR-2889	21	ENST00000570044.5	ENSG00000205336.11	ADGRG1-071	ADGRG1	protein_coding	553	-12.32	-6.16	1	21	82	102	9289	adhesion G protein-coupled receptor G1
mirBASE_bta-miR-2889_MIMAT0013847_Bos_taTrTs_miR-2889	21	ENST00000567553.5	ENSG00000205336.11	ADGRG1-033	ADGRG1	protein_coding	574	-12.32	-6.16	1	21	43	63	9289	adhesion G protein-coupled receptor G1
mirBASE_bta-miR-2889_MIMAT0013847_Bos_taTrTs_miR-2889	21	ENST00000565314.5	ENSG00000205336.11	ADGRG1-063	ADGRG1	protein_coding	602	-12.32	-6.16	1	21	39	59	9289	adhesion G protein-coupled receptor G1
mirBASE_bta-miR-2889_MIMAT0013847_Bos_taTrTs_miR-2889	21	ENST00000572214.5	ENSG00000108963.17	DPH1-013	DPH1	retained_intron	946	-10.99	-5.495	1	21	585	605	1801	diphthamide biosynthesis 1
mirBASE_bta-miR-2889_MIMAT0013847_Bos_taTrTs_miR-2889	21	ENST00000607788.1	ENSG00000108963.17	DPH1-018	DPH1	protein_coding	775	-10.99	-5.495	1	21	67	87	1801	diphthamide biosynthesis 1
mirBASE_bta-miR-2889_MIMAT0013847_Bos_taTrTs_miR-2889	21	ENST00000335858.11	ENSG00000185379.20	RAD51D-003	RAD51D	protein_coding	1353	-10.97	-5.485	1	21	645	665	5892	RAD51 paralog D
mirBASE_bta-miR-2889_MIMAT0013847_Bos_taTrTs_miR-2889	21	ENST00000586210.5	ENSG00000185379.20	RAD51D-008	RAD51D	nonsense_mediated_decay	1194	-10.97	-5.485	1	21	870	890	5892	RAD51 paralog D
mirBASE_bta-miR-2889_MIMAT0013847_Bos_taTrTs_miR-2889	21	ENST00000404944.3	ENSG00000127946.16	HIP1-005	HIP1	retained_intron	728	-10.72	-5.36	1	21	581	601	3092	huntingtin interacting protein 1
mirBASE_bta-miR-2889_MIMAT0013847_Bos_taTrTs_miR-2889	21	ENST00000519303.6	ENSG00000076554.15	TPD52-003	TPD52	protein_coding	1594	-10.72	-5.36	1	21	53	73	7163	tumor protein D52
mirBASE_bta-miR-2889_MIMAT0013847_Bos_taTrTs_miR-2889	21	ENST00000479696.1	ENSG00000165238.16	WNK2-006	WNK2	processed_transcript	532	-10.72	-5.36	1	21	512	532	65268	WNK lysine deficient protein kinase 2
mirBASE_bta-miR-2889_MIMAT0013847_Bos_taTrTs_miR-2889	21	ENST00000482021.1	ENSG00000174775.16	HRAS-010	HRAS	processed_transcript	167	-10.72	-5.36	8	21	1	14	3265	Harvey rat sarcoma viral oncogene homolog
mirBASE_bta-miR-2889_MIMAT0013847_Bos_taTrTs_miR-2889	21	ENST00000372979.8	ENSG00000122882.10	ECD-001	ECD	protein_coding	3069	-10.72	-5.36	1	21	87	107	11319	ecdysoneless homolog (Drosophila)
mirBASE_bta-miR-2889_MIMAT0013847_Bos_taTrTs_miR-2889	21	ENST00000454759.6	ENSG00000122882.10	ECD-007	ECD	protein_coding	2084	-10.72	-5.36	1	21	99	119	11319	ecdysoneless homolog (Drosophila)
mirBASE_bta-miR-2889_MIMAT0013847_Bos_taTrTs_miR-2889	21	ENST00000430082.6	ENSG00000122882.10	ECD-006	ECD	protein_coding	2246	-10.72	-5.36	1	21	92	112	11319	ecdysoneless homolog (Drosophila)
mirBASE_bta-miR-2889_MIMAT0013847_Bos_taTrTs_miR-2889	21	ENST00000453402.5	ENSG00000122882.10	ECD-002	ECD	protein_coding	884	-10.72	-5.36	1	21	123	143	11319	ecdysoneless homolog (Drosophila)
mirBASE_bta-miR-2889_MIMAT0013847_Bos_taTrTs_miR-2889	21	ENST00000413026.1	ENSG00000122882.10	ECD-003	ECD	protein_coding	877	-10.72	-5.36	1	21	106	126	11319	ecdysoneless homolog (Drosophila)
mirBASE_bta-miR-2889_MIMAT0013847_Bos_taTrTs_miR-2889	21	ENST00000540509.5	ENSG00000114346.13	ECT2-201	ECT2	protein_coding	4406	-10.72	-5.36	1	21	77	97	1894	epithelial cell transforming 2
mirBASE_bta-miR-2889_MIMAT0013847_Bos_taTrTs_miR-2889	21	ENST00000417960.5	ENSG00000114346.13	ECT2-004	ECT2	protein_coding	4363	-10.72	-5.36	1	21	36	56	1894	epithelial cell transforming 2
mirBASE_bta-miR-2889_MIMAT0013847_Bos_taTrTs_miR-2889	21	ENST00000396641.6	ENSG00000179796.11	LRRC3B-001	LRRC3B	protein_coding	1696	-10.25	-5.125	1	21	310	330	116135	leucine rich repeat containing 3B
mirBASE_bta-miR-2889_MIMAT0013847_Bos_taTrTs_miR-2889	21	ENST00000425083.3	ENSG00000115705.20	TPO-009	TPO	processed_transcript	718	-14.89	-4.9633	1	21	13	33	7173	thyroid peroxidase
mirBASE_bta-miR-2889_MIMAT0013847_Bos_taTrTs_miR-2889	21	ENST00000587421.5	ENSG00000175387.15	SMAD2-007	SMAD2	protein_coding	575	-9.92	-4.96	1	21	42	62	4087	SMAD family member 2
mirBASE_bta-miR-2889_MIMAT0013847_Bos_taTrTs_miR-2889	21	ENST00000478619.1	ENSG00000068028.17	RASSF1-011	RASSF1	retained_intron	2060	-14.59	-4.8633	1	21	760	780	11186	Ras association (RalGDS/AF-6) domain family member 1
mirBASE_bta-miR-2889_MIMAT0013847_Bos_taTrTs_miR-2889	21	ENST00000488024.1	ENSG00000068028.17	RASSF1-010	RASSF1	processed_transcript	1385	-14.59	-4.8633	1	21	567	587	11186	Ras association (RalGDS/AF-6) domain family member 1
mirBASE_bta-miR-2889_MIMAT0013847_Bos_taTrTs_miR-2889	21	ENST00000494145.1	ENSG00000068028.17	RASSF1-009	RASSF1	retained_intron	1358	-14.59	-4.8633	1	21	337	357	11186	Ras association (RalGDS/AF-6) domain family member 1
mirBASE_bta-miR-2889_MIMAT0013847_Bos_taTrTs_miR-2889	21	ENST00000238044.7	ENSG00000119147.9	C2orf40-001	C2orf40	protein_coding	789	-9.57	-4.785	5	21	1	17	84417	chromosome 2 open reading frame 40
mirBASE_bta-miR-2889_MIMAT0013847_Bos_taTrTs_miR-2889	21	ENST00000366560.3	ENSG00000091483.6	FH-001	FH	protein_coding	1797	-9.12	-4.56	1	21	329	349	2271	fumarate hydratase
mirBASE_bta-miR-2889_MIMAT0013847_Bos_taTrTs_miR-2889	21	ENST00000420813.5	ENSG00000116062.14	MSH6-005	MSH6	protein_coding	491	-9.12	-4.56	1	21	434	454	2956	mutS homolog 6
mirBASE_bta-miR-2889_MIMAT0013847_Bos_taTrTs_miR-2889	21	ENST00000485723.1	ENSG00000127946.16	HIP1-007	HIP1	processed_transcript	419	-9.12	-4.56	1	21	326	346	3092	huntingtin interacting protein 1
mirBASE_bta-miR-2889_MIMAT0013847_Bos_taTrTs_miR-2889	21	ENST00000311420.13	ENSG00000135679.22	MDM2-010	MDM2	nonsense_mediated_decay	1583	-9.12	-4.56	15	21	1	7	4193	MDM2 proto-oncogene, E3 ubiquitin protein ligase
mirBASE_bta-miR-2889_MIMAT0013847_Bos_taTrTs_miR-2889	21	ENST00000543093.1	ENSG00000182578.13	CSF1R-201	CSF1R	protein_coding	921	-9.03	-4.515	1	21	468	488	1436	colony stimulating factor 1 receptor
mirBASE_bta-miR-2889_MIMAT0013847_Bos_taTrTs_miR-2889	21	ENST00000502660.5	ENSG00000182578.13	CSF1R-003	CSF1R	retained_intron	1388	-9.03	-4.515	1	21	808	828	1436	colony stimulating factor 1 receptor
mirBASE_bta-miR-2889_MIMAT0013847_Bos_taTrTs_miR-2889	21	ENST00000511344.1	ENSG00000182578.13	CSF1R-004	CSF1R	protein_coding	655	-9.03	-4.515	1	21	139	159	1436	colony stimulating factor 1 receptor
mirBASE_bta-miR-2889_MIMAT0013847_Bos_taTrTs_miR-2889	21	ENST00000428863.6	ENSG00000135679.22	MDM2-202	MDM2	protein_coding	1037	-18.02	-4.505	1	21	69	89	4193	MDM2 proto-oncogene, E3 ubiquitin protein ligase
mirBASE_bta-miR-2889_MIMAT0013847_Bos_taTrTs_miR-2889	21	ENST00000393412.7	ENSG00000135679.22	MDM2-201	MDM2	protein_coding	1404	-18.02	-4.505	1	21	69	89	4193	MDM2 proto-oncogene, E3 ubiquitin protein ligase
mirBASE_bta-miR-2889_MIMAT0013847_Bos_taTrTs_miR-2889	21	ENST00000366090.6	ENSG00000114346.13	ECT2-014	ECT2	protein_coding	734	-8.73	-4.365	1	21	696	716	1894	epithelial cell transforming 2
mirBASE_bta-miR-2889_MIMAT0013847_Bos_taTrTs_miR-2889	21	ENST00000426894.5	ENSG00000114346.13	ECT2-013	ECT2	protein_coding	560	-8.73	-4.365	1	21	522	542	1894	epithelial cell transforming 2
mirBASE_bta-miR-2889_MIMAT0013847_Bos_taTrTs_miR-2889	21	ENST00000584601.5	ENSG00000141736.13	ERBB2-001	ERBB2	protein_coding	4792	-12.94	-4.3133	1	21	1379	1399	2064	erb-b2 receptor tyrosine kinase 2
mirBASE_bta-miR-2889_MIMAT0013847_Bos_taTrTs_miR-2889	21	ENST00000406381.6	ENSG00000141736.13	ERBB2-201	ERBB2	protein_coding	4564	-12.94	-4.3133	1	21	1680	1700	2064	erb-b2 receptor tyrosine kinase 2
mirBASE_bta-miR-2889_MIMAT0013847_Bos_taTrTs_miR-2889	21	ENST00000541774.5	ENSG00000141736.13	ERBB2-202	ERBB2	protein_coding	4341	-12.94	-4.3133	1	21	1680	1700	2064	erb-b2 receptor tyrosine kinase 2
mirBASE_bta-miR-2889_MIMAT0013847_Bos_taTrTs_miR-2889	21	ENST00000445658.6	ENSG00000141736.13	ERBB2-004	ERBB2	protein_coding	3238	-12.94	-4.3133	1	21	1097	1117	2064	erb-b2 receptor tyrosine kinase 2
mirBASE_bta-miR-2889_MIMAT0013847_Bos_taTrTs_miR-2889	21	ENST00000584450.5	ENSG00000141736.13	ERBB2-005	ERBB2	protein_coding	3730	-12.94	-4.3133	1	21	809	829	2064	erb-b2 receptor tyrosine kinase 2
mirBASE_bta-miR-2889_MIMAT0013847_Bos_taTrTs_miR-2889	21	ENST00000578373.5	ENSG00000141736.13	ERBB2-007	ERBB2	nonsense_mediated_decay	4523	-12.94	-4.3133	1	21	1595	1615	2064	erb-b2 receptor tyrosine kinase 2
mirBASE_bta-miR-2889_MIMAT0013847_Bos_taTrTs_miR-2889	21	ENST00000269571.9	ENSG00000141736.13	ERBB2-008	ERBB2	protein_coding	4545	-12.94	-4.3133	1	21	1680	1700	2064	erb-b2 receptor tyrosine kinase 2
mirBASE_bta-miR-2889_MIMAT0013847_Bos_taTrTs_miR-2889	21	ENST00000349937.7	ENSG00000148737.16	TCF7L2-024	TCF7L2	protein_coding	725	-7.91	-3.955	1	21	219	239	6934	transcription factor 7-like 2 (T-cell specific, HMG-box)
mirBASE_bta-miR-2889_MIMAT0013847_Bos_taTrTs_miR-2889	21	ENST00000637321.1	ENSG00000148737.16	TCF7L2-023	TCF7L2	processed_transcript	430	-7.91	-3.955	1	21	246	266	6934	transcription factor 7-like 2 (T-cell specific, HMG-box)
mirBASE_bta-miR-2889_MIMAT0013847_Bos_taTrTs_miR-2889	21	ENST00000636447.1	ENSG00000148737.16	TCF7L2-020	TCF7L2	processed_transcript	550	-7.91	-3.955	1	21	280	300	6934	transcription factor 7-like 2 (T-cell specific, HMG-box)
mirBASE_bta-miR-2889_MIMAT0013847_Bos_taTrTs_miR-2889	21	ENST00000637574.1	ENSG00000148737.16	TCF7L2-016	TCF7L2	protein_coding	933	-7.91	-3.955	1	21	199	219	6934	transcription factor 7-like 2 (T-cell specific, HMG-box)
mirBASE_bta-miR-2889_MIMAT0013847_Bos_taTrTs_miR-2889	21	ENST00000604560.5	ENSG00000110934.10	BIN2-005	BIN2	protein_coding	2003	-11.85	-3.95	1	21	24	44	51411	bridging integrator 2
mirBASE_bta-miR-2889_MIMAT0013847_Bos_taTrTs_miR-2889	21	ENST00000276659.9	ENSG00000147655.10	RSPO2-001	RSPO2	protein_coding	3111	-11.78	-3.9267	1	21	289	309	340419	R-spondin 2
mirBASE_bta-miR-2889_MIMAT0013847_Bos_taTrTs_miR-2889	21	ENST00000511792.5	ENSG00000153071.14	DAB2-011	DAB2	protein_coding	551	-7.71	-3.855	1	21	359	379	1601	Dab, mitogen-responsive phosphoprotein, homolog 2 (Drosophila)
mirBASE_bta-miR-2889_MIMAT0013847_Bos_taTrTs_miR-2889	21	ENST00000614496.4	ENSG00000116062.14	MSH6-203	MSH6	protein_coding	4150	-11.19	-3.73	1	21	230	250	2956	mutS homolog 6
mirBASE_bta-miR-2889_MIMAT0013847_Bos_taTrTs_miR-2889	21	ENST00000540021.5	ENSG00000116062.14	MSH6-202	MSH6	protein_coding	3930	-11.19	-3.73	1	21	230	250	2956	mutS homolog 6
mirBASE_bta-miR-2889_MIMAT0013847_Bos_taTrTs_miR-2889	21	ENST00000622629.4	ENSG00000116062.14	MSH6-205	MSH6	protein_coding	4324	-11.19	-3.73	1	21	230	250	2956	mutS homolog 6
mirBASE_bta-miR-2889_MIMAT0013847_Bos_taTrTs_miR-2889	21	ENST00000445503.5	ENSG00000116062.14	MSH6-002	MSH6	nonsense_mediated_decay	4158	-11.19	-3.73	1	21	230	250	2956	mutS homolog 6
mirBASE_bta-miR-2889_MIMAT0013847_Bos_taTrTs_miR-2889	21	ENST00000234420.9	ENSG00000116062.14	MSH6-001	MSH6	protein_coding	7476	-11.19	-3.73	1	21	230	250	2956	mutS homolog 6
mirBASE_bta-miR-2889_MIMAT0013847_Bos_taTrTs_miR-2889	21	ENST00000456246.1	ENSG00000116062.14	MSH6-003	MSH6	nonsense_mediated_decay	846	-11.19	-3.73	1	21	184	204	2956	mutS homolog 6
mirBASE_bta-miR-2889_MIMAT0013847_Bos_taTrTs_miR-2889	21	ENST00000616033.4	ENSG00000116062.14	MSH6-204	MSH6	protein_coding	3429	-11.19	-3.73	1	21	161	181	2956	mutS homolog 6
mirBASE_bta-miR-2889_MIMAT0013847_Bos_taTrTs_miR-2889	21	ENST00000493177.1	ENSG00000116062.14	MSH6-007	MSH6	processed_transcript	813	-11.19	-3.73	1	21	142	162	2956	mutS homolog 6
mirBASE_bta-miR-2889_MIMAT0013847_Bos_taTrTs_miR-2889	21	ENST00000573137.1	ENSG00000167699.13	GLOD4-007	GLOD4	protein_coding	447	-7.38	-3.69	1	21	169	189	51031	glyoxalase domain containing 4
mirBASE_bta-miR-2889_MIMAT0013847_Bos_taTrTs_miR-2889	21	ENST00000561912.2	ENSG00000272168.6	CASC15-007	CASC15	lincRNA	1449	-10.97	-3.6567	1	21	59	79
mirBASE_bta-miR-2889_MIMAT0013847_Bos_taTrTs_miR-2889	21	ENST00000216218.7	ENSG00000100380.13	ST13-001	ST13	protein_coding	3595	-10.97	-3.6567	1	21	341	361	6767	suppression of tumorigenicity 13 (colon carcinoma) (Hsp70 interacting protein)
mirBASE_bta-miR-2889_MIMAT0013847_Bos_taTrTs_miR-2889	21	ENST00000497042.1	ENSG00000091483.6	FH-002	FH	processed_transcript	351	-7.18	-3.59	16	21	1	6	2271	fumarate hydratase
mirBASE_bta-miR-2889_MIMAT0013847_Bos_taTrTs_miR-2889	21	ENST00000503290.1	ENSG00000129116.17	PALLD-013	PALLD	protein_coding	628	-7.18	-3.59	1	21	514	534	23022	palladin, cytoskeletal associated protein
mirBASE_bta-miR-2889_MIMAT0013847_Bos_taTrTs_miR-2889	21	ENST00000415488.1	ENSG00000091831.22	ESR1-010	ESR1	protein_coding	323	-7.18	-3.59	1	21	230	250	2099	estrogen receptor 1
mirBASE_bta-miR-2889_MIMAT0013847_Bos_taTrTs_miR-2889	21	ENST00000538465.7	ENSG00000065559.14	MAP2K4-008	MAP2K4	nonsense_mediated_decay	925	-7.18	-3.59	11	21	1	11	6416	mitogen-activated protein kinase kinase 4
mirBASE_bta-miR-2889_MIMAT0013847_Bos_taTrTs_miR-2889	21	ENST00000586125.1	ENSG00000131095.11	GFAP-019	GFAP	protein_coding	193	-7.18	-3.59	1	21	42	62	2670	glial fibrillary acidic protein
mirBASE_bta-miR-2889_MIMAT0013847_Bos_taTrTs_miR-2889	21	ENST00000637307.1	ENSG00000140521.12	POLG-022	POLG	protein_coding	100	-7.18	-3.59	16	21	1	6	5428	polymerase (DNA directed), gamma
mirBASE_bta-miR-2889_MIMAT0013847_Bos_taTrTs_miR-2889	21	ENST00000634690.1	ENSG00000100393.12	EP300-005	EP300	protein_coding	559	-7.11	-3.555	1	21	323	343	2033	E1A binding protein p300
mirBASE_bta-miR-2889_MIMAT0013847_Bos_taTrTs_miR-2889	21	ENST00000482755.6	ENSG00000085733.15	CTTN-004	CTTN	retained_intron	1087	-10.45	-3.4833	1	21	30	50	2017	cortactin
mirBASE_bta-miR-2889_MIMAT0013847_Bos_taTrTs_miR-2889	21	ENST00000527622.5	ENSG00000085733.15	CTTN-010	CTTN	processed_transcript	597	-10.45	-3.4833	1	21	30	50	2017	cortactin
mirBASE_bta-miR-2889_MIMAT0013847_Bos_taTrTs_miR-2889	21	ENST00000618469.1	ENSG00000012048.20	BRCA1-027	BRCA1	protein_coding	718	-10.45	-3.4833	1	21	243	263	672	breast cancer 1, early onset
mirBASE_bta-miR-2889_MIMAT0013847_Bos_taTrTs_miR-2889	21	ENST00000366254.2	ENSG00000114346.13	ECT2-007	ECT2	protein_coding	558	-10.45	-3.4833	1	21	470	490	1894	epithelial cell transforming 2
mirBASE_bta-miR-2889_MIMAT0013847_Bos_taTrTs_miR-2889	21	ENST00000415665.5	ENSG00000114346.13	ECT2-008	ECT2	protein_coding	637	-10.45	-3.4833	1	21	570	590	1894	epithelial cell transforming 2
mirBASE_bta-miR-2889_MIMAT0013847_Bos_taTrTs_miR-2889	21	ENST00000438041.5	ENSG00000114346.13	ECT2-009	ECT2	protein_coding	573	-10.45	-3.4833	1	21	543	563	1894	epithelial cell transforming 2
mirBASE_bta-miR-2889_MIMAT0013847_Bos_taTrTs_miR-2889	21	ENST00000444864.5	ENSG00000154743.17	TSEN2-201	TSEN2	protein_coding	2697	-10.23	-3.41	1	21	2432	2452	80746	TSEN2 tRNA splicing endonuclease subunit
mirBASE_bta-miR-2889_MIMAT0013847_Bos_taTrTs_miR-2889	21	ENST00000284995.10	ENSG00000154743.17	TSEN2-001	TSEN2	protein_coding	2381	-10.23	-3.41	1	21	2116	2136	80746	TSEN2 tRNA splicing endonuclease subunit
mirBASE_bta-miR-2889_MIMAT0013847_Bos_taTrTs_miR-2889	21	ENST00000534894.5	ENSG00000148737.16	TCF7L2-202	TCF7L2	protein_coding	3778	-10.12	-3.3733	1	21	1737	1757	6934	transcription factor 7-like 2 (T-cell specific, HMG-box)
mirBASE_bta-miR-2889_MIMAT0013847_Bos_taTrTs_miR-2889	21	ENST00000536810.5	ENSG00000148737.16	TCF7L2-203	TCF7L2	protein_coding	3953	-10.12	-3.3733	1	21	1737	1757	6934	transcription factor 7-like 2 (T-cell specific, HMG-box)
mirBASE_bta-miR-2889_MIMAT0013847_Bos_taTrTs_miR-2889	21	ENST00000355995.8	ENSG00000148737.16	TCF7L2-201	TCF7L2	protein_coding	4073	-10.12	-3.3733	1	21	1737	1757	6934	transcription factor 7-like 2 (T-cell specific, HMG-box)
mirBASE_bta-miR-2889_MIMAT0013847_Bos_taTrTs_miR-2889	21	ENST00000538897.5	ENSG00000148737.16	TCF7L2-204	TCF7L2	protein_coding	4000	-10.12	-3.3733	1	21	1737	1757	6934	transcription factor 7-like 2 (T-cell specific, HMG-box)
mirBASE_bta-miR-2889_MIMAT0013847_Bos_taTrTs_miR-2889	21	ENST00000543371.5	ENSG00000148737.16	TCF7L2-206	TCF7L2	protein_coding	4037	-10.12	-3.3733	1	21	1737	1757	6934	transcription factor 7-like 2 (T-cell specific, HMG-box)
mirBASE_bta-miR-2889_MIMAT0013847_Bos_taTrTs_miR-2889	21	ENST00000627217.2	ENSG00000148737.16	TCF7L2-015	TCF7L2	protein_coding	3680	-10.12	-3.3733	1	21	1552	1572	6934	transcription factor 7-like 2 (T-cell specific, HMG-box)
mirBASE_bta-miR-2889_MIMAT0013847_Bos_taTrTs_miR-2889	21	ENST00000369397.8	ENSG00000148737.16	TCF7L2-003	TCF7L2	protein_coding	3802	-10.12	-3.3733	1	21	1737	1757	6934	transcription factor 7-like 2 (T-cell specific, HMG-box)
mirBASE_bta-miR-2889_MIMAT0013847_Bos_taTrTs_miR-2889	21	ENST00000545257.6	ENSG00000148737.16	TCF7L2-009	TCF7L2	protein_coding	2160	-10.12	-3.3733	1	21	219	239	6934	transcription factor 7-like 2 (T-cell specific, HMG-box)
mirBASE_bta-miR-2889_MIMAT0013847_Bos_taTrTs_miR-2889	21	ENST00000629706.2	ENSG00000148737.16	TCF7L2-014	TCF7L2	protein_coding	1755	-10.12	-3.3733	1	21	31	51	6934	transcription factor 7-like 2 (T-cell specific, HMG-box)
mirBASE_bta-miR-2889_MIMAT0013847_Bos_taTrTs_miR-2889	21	ENST00000369386.5	ENSG00000148737.16	TCF7L2-006	TCF7L2	protein_coding	1274	-10.12	-3.3733	1	21	383	403	6934	transcription factor 7-like 2 (T-cell specific, HMG-box)
mirBASE_bta-miR-2889_MIMAT0013847_Bos_taTrTs_miR-2889	21	ENST00000466338.5	ENSG00000148737.16	TCF7L2-011	TCF7L2	protein_coding	1026	-10.12	-3.3733	1	21	368	388	6934	transcription factor 7-like 2 (T-cell specific, HMG-box)
mirBASE_bta-miR-2889_MIMAT0013847_Bos_taTrTs_miR-2889	21	ENST00000470254.1	ENSG00000148737.16	TCF7L2-013	TCF7L2	nonsense_mediated_decay	768	-10.12	-3.3733	3	21	1	19	6934	transcription factor 7-like 2 (T-cell specific, HMG-box)
mirBASE_bta-miR-2889_MIMAT0013847_Bos_taTrTs_miR-2889	21	ENST00000480888.1	ENSG00000148737.16	TCF7L2-008	TCF7L2	protein_coding	182	-10.12	-3.3733	1	21	20	40	6934	transcription factor 7-like 2 (T-cell specific, HMG-box)
mirBASE_bta-miR-2889_MIMAT0013847_Bos_taTrTs_miR-2889	21	ENST00000515540.5	ENSG00000087088.19	BAX-007	BAX	nonsense_mediated_decay	300	-10.12	-3.3733	1	21	10	30	581	BCL2-associated X protein
mirBASE_bta-miR-2889_MIMAT0013847_Bos_taTrTs_miR-2889	21	ENST00000539787.2	ENSG00000087088.19	BAX-202	BAX	protein_coding	458	-10.12	-3.3733	1	21	315	335	581	BCL2-associated X protein
mirBASE_bta-miR-2889_MIMAT0013847_Bos_taTrTs_miR-2889	21	ENST00000506183.5	ENSG00000087088.19	BAX-004	BAX	protein_coding	383	-10.12	-3.3733	1	21	240	260	581	BCL2-associated X protein
mirBASE_bta-miR-2889_MIMAT0013847_Bos_taTrTs_miR-2889	21	ENST00000513217.1	ENSG00000087088.19	BAX-010	BAX	retained_intron	869	-10.12	-3.3733	1	21	415	435	581	BCL2-associated X protein
mirBASE_bta-miR-2889_MIMAT0013847_Bos_taTrTs_miR-2889	21	ENST00000536719.5	ENSG00000074319.12	TSG101-002	TSG101	protein_coding	2101	-12.91	-3.2275	1	21	113	133	7251	tumor susceptibility 101
mirBASE_bta-miR-2889_MIMAT0013847_Bos_taTrTs_miR-2889	21	ENST00000251968.3	ENSG00000074319.12	TSG101-001	TSG101	protein_coding	1824	-12.91	-3.2275	1	21	394	414	7251	tumor susceptibility 101
mirBASE_bta-miR-2889_MIMAT0013847_Bos_taTrTs_miR-2889	21	ENST00000545247.6	ENSG00000074319.12	TSG101-006	TSG101	retained_intron	783	-12.91	-3.2275	1	21	75	95	7251	tumor susceptibility 101
mirBASE_bta-miR-2889_MIMAT0013847_Bos_taTrTs_miR-2889	21	ENST00000544804.5	ENSG00000074319.12	TSG101-009	TSG101	processed_transcript	391	-12.91	-3.2275	1	21	43	63	7251	tumor susceptibility 101
mirBASE_bta-miR-2889_MIMAT0013847_Bos_taTrTs_miR-2889	21	ENST00000438874.6	ENSG00000074319.12	TSG101-008	TSG101	processed_transcript	581	-12.91	-3.2275	1	21	61	81	7251	tumor susceptibility 101
mirBASE_bta-miR-2889_MIMAT0013847_Bos_taTrTs_miR-2889	21	ENST00000535077.1	ENSG00000074319.12	TSG101-005	TSG101	processed_transcript	685	-12.91	-3.2275	1	21	82	102	7251	tumor susceptibility 101
mirBASE_bta-miR-2889_MIMAT0013847_Bos_taTrTs_miR-2889	21	ENST00000417537.1	ENSG00000105835.11	NAMPT-004	NAMPT	protein_coding	300	-9.64	-3.2133	1	21	221	241	10135	nicotinamide phosphoribosyltransferase
mirBASE_bta-miR-2889_MIMAT0013847_Bos_taTrTs_miR-2889	21	ENST00000537041.5	ENSG00000112531.16	QKI-016	QKI	protein_coding	583	-6.41	-3.205	1	21	555	575	9444	QKI, KH domain containing, RNA binding
mirBASE_bta-miR-2889_MIMAT0013847_Bos_taTrTs_miR-2889	21	ENST00000397062.7	ENSG00000116044.15	NFE2L2-001	NFE2L2	protein_coding	2853	-12.65	-3.1625	1	21	2517	2537	4780	nuclear factor, erythroid 2-like 2
mirBASE_bta-miR-2889_MIMAT0013847_Bos_taTrTs_miR-2889	21	ENST00000430047.1	ENSG00000116044.15	NFE2L2-010	NFE2L2	protein_coding	451	-12.65	-3.1625	1	21	423	443	4780	nuclear factor, erythroid 2-like 2
mirBASE_bta-miR-2889_MIMAT0013847_Bos_taTrTs_miR-2889	21	ENST00000607272.2	ENSG00000116062.14	MSH6-009	MSH6	processed_transcript	2219	-9.31	-3.1033	1	21	1042	1062	2956	mutS homolog 6
mirBASE_bta-miR-2889_MIMAT0013847_Bos_taTrTs_miR-2889	21	ENST00000225474.6	ENSG00000108342.12	CSF3-001	CSF3	protein_coding	1509	-9.2	-3.0667	1	21	949	969	1440	colony stimulating factor 3 (granulocyte)
mirBASE_bta-miR-2889_MIMAT0013847_Bos_taTrTs_miR-2889	21	ENST00000579852.1	ENSG00000108342.12	CSF3-007	CSF3	nonsense_mediated_decay	1288	-9.2	-3.0667	1	21	894	914	1440	colony stimulating factor 3 (granulocyte)
mirBASE_bta-miR-2889_MIMAT0013847_Bos_taTrTs_miR-2889	21	ENST00000479880.1	ENSG00000108342.12	CSF3-005	CSF3	retained_intron	947	-9.2	-3.0667	1	21	79	99	1440	colony stimulating factor 3 (granulocyte)
mirBASE_bta-miR-2889_MIMAT0013847_Bos_taTrTs_miR-2889	21	ENST00000331769.6	ENSG00000108342.12	CSF3-002	CSF3	protein_coding	1673	-9.2	-3.0667	1	21	949	969	1440	colony stimulating factor 3 (granulocyte)
mirBASE_bta-miR-2889_MIMAT0013847_Bos_taTrTs_miR-2889	21	ENST00000394148.7	ENSG00000108342.12	CSF3-004	CSF3	protein_coding	622	-9.2	-3.0667	1	21	193	213	1440	colony stimulating factor 3 (granulocyte)
mirBASE_bta-miR-2889_MIMAT0013847_Bos_taTrTs_miR-2889	21	ENST00000577675.1	ENSG00000108342.12	CSF3-006	CSF3	protein_coding	1360	-9.2	-3.0667	1	21	784	804	1440	colony stimulating factor 3 (granulocyte)
mirBASE_bta-miR-2889_MIMAT0013847_Bos_taTrTs_miR-2889	21	ENST00000490377.1	ENSG00000137936.16	BCAR3-007	BCAR3	processed_transcript	467	-9.12	-3.04	1	21	91	111	8412	breast cancer anti-estrogen resistance 3
mirBASE_bta-miR-2889_MIMAT0013847_Bos_taTrTs_miR-2889	21	ENST00000449320.1	ENSG00000078269.13	SYNJ2-005	SYNJ2	protein_coding	547	-9.01	-3.0033	1	21	231	251	8871	synaptojanin 2
mirBASE_bta-miR-2889_MIMAT0013847_Bos_taTrTs_miR-2889	21	ENST00000469435.1	ENSG00000067082.14	KLF6-002	KLF6	protein_coding	2169	-20.68	-2.9543	1	21	868	888	1316	Kruppel-like factor 6
mirBASE_bta-miR-2889_MIMAT0013847_Bos_taTrTs_miR-2889	21	ENST00000607092.1	ENSG00000257923.9	CUX1-011	CUX1	retained_intron	559	-11.6	-2.9	1	21	238	258	1523	cut-like homeobox 1
mirBASE_bta-miR-2889_MIMAT0013847_Bos_taTrTs_miR-2889	21	ENST00000526958.5	ENSG00000085117.11	CD82-008	CD82	protein_coding	538	-11.6	-2.9	1	21	465	485	3732	CD82 molecule
mirBASE_bta-miR-2889_MIMAT0013847_Bos_taTrTs_miR-2889	21	ENST00000532544.5	ENSG00000085117.11	CD82-004	CD82	protein_coding	580	-11.6	-2.9	1	21	543	563	3732	CD82 molecule
mirBASE_bta-miR-2889_MIMAT0013847_Bos_taTrTs_miR-2889	21	ENST00000525898.5	ENSG00000085117.11	CD82-010	CD82	retained_intron	1405	-11.6	-2.9	1	21	631	651	3732	CD82 molecule
mirBASE_bta-miR-2889_MIMAT0013847_Bos_taTrTs_miR-2889	21	ENST00000527737.5	ENSG00000085117.11	CD82-005	CD82	protein_coding	654	-11.6	-2.9	1	21	596	616	3732	CD82 molecule
mirBASE_bta-miR-2889_MIMAT0013847_Bos_taTrTs_miR-2889	21	ENST00000525813.5	ENSG00000085117.11	CD82-009	CD82	protein_coding	573	-11.6	-2.9	1	21	546	566	3732	CD82 molecule
mirBASE_bta-miR-2889_MIMAT0013847_Bos_taTrTs_miR-2889	21	ENST00000530601.1	ENSG00000085117.11	CD82-012	CD82	protein_coding	581	-11.6	-2.9	1	21	338	358	3732	CD82 molecule
mirBASE_bta-miR-2889_MIMAT0013847_Bos_taTrTs_miR-2889	21	ENST00000530931.1	ENSG00000085117.11	CD82-014	CD82	processed_transcript	891	-11.6	-2.9	1	21	225	245	3732	CD82 molecule
mirBASE_bta-miR-2889_MIMAT0013847_Bos_taTrTs_miR-2889	21	ENST00000373578.6	ENSG00000197122.11	SRC-001	SRC	protein_coding	4630	-11.54	-2.885	1	21	578	598	6714	SRC proto-oncogene, non-receptor tyrosine kinase
mirBASE_bta-miR-2889_MIMAT0013847_Bos_taTrTs_miR-2889	21	ENST00000358208.8	ENSG00000197122.11	SRC-201	SRC	protein_coding	3851	-11.54	-2.885	1	21	417	437	6714	SRC proto-oncogene, non-receptor tyrosine kinase
mirBASE_bta-miR-2889_MIMAT0013847_Bos_taTrTs_miR-2889	21	ENST00000373567.6	ENSG00000197122.11	SRC-002	SRC	protein_coding	4321	-11.54	-2.885	1	21	269	289	6714	SRC proto-oncogene, non-receptor tyrosine kinase
mirBASE_bta-miR-2889_MIMAT0013847_Bos_taTrTs_miR-2889	21	ENST00000373558.2	ENSG00000197122.11	SRC-005	SRC	protein_coding	4304	-11.54	-2.885	1	21	234	254	6714	SRC proto-oncogene, non-receptor tyrosine kinase
mirBASE_bta-miR-2889_MIMAT0013847_Bos_taTrTs_miR-2889	21	ENST00000472968.1	ENSG00000197122.11	SRC-003	SRC	processed_transcript	461	-11.54	-2.885	1	21	61	81	6714	SRC proto-oncogene, non-receptor tyrosine kinase
mirBASE_bta-miR-2889_MIMAT0013847_Bos_taTrTs_miR-2889	21	ENST00000559941.1	ENSG00000080644.15	CHRNA3-006	CHRNA3	processed_transcript	592	-11.51	-2.8775	1	21	414	434	1136	cholinergic receptor, nicotinic, alpha 3 (neuronal)
mirBASE_bta-miR-2889_MIMAT0013847_Bos_taTrTs_miR-2889	21	ENST00000554826.1	ENSG00000142208.15	AKT1-016	AKT1	retained_intron	572	-11.45	-2.8625	1	21	492	512	207	v-akt murine thymoma viral oncogene homolog 1
mirBASE_bta-miR-2889_MIMAT0013847_Bos_taTrTs_miR-2889	21	ENST00000263981.9	ENSG00000109670.13	FBXW7-005	FBXW7	protein_coding	3743	-8.43	-2.81	1	21	3420	3440	55294	F-box and WD repeat domain containing 7, E3 ubiquitin protein ligase
mirBASE_bta-miR-2889_MIMAT0013847_Bos_taTrTs_miR-2889	21	ENST00000604822.1	ENSG00000109670.13	FBXW7-009	FBXW7	retained_intron	570	-8.43	-2.81	1	21	522	542	55294	F-box and WD repeat domain containing 7, E3 ubiquitin protein ligase
mirBASE_bta-miR-2889_MIMAT0013847_Bos_taTrTs_miR-2889	21	ENST00000375702.5	ENSG00000168646.12	AXIN2-004	AXIN2	protein_coding	2541	-11.24	-2.81	1	21	635	655	8313	axin 2
mirBASE_bta-miR-2889_MIMAT0013847_Bos_taTrTs_miR-2889	21	ENST00000578251.1	ENSG00000168646.12	AXIN2-009	AXIN2	retained_intron	588	-11.24	-2.81	1	21	374	394	8313	axin 2
mirBASE_bta-miR-2889_MIMAT0013847_Bos_taTrTs_miR-2889	21	ENST00000511452.1	ENSG00000170448.11	NFXL1-005	NFXL1	retained_intron	419	-5.39	-2.695	1	15	405	419	152518	nuclear transcription factor, X-box binding-like 1
mirBASE_bta-miR-2889_MIMAT0013847_Bos_taTrTs_miR-2889	21	ENST00000241069.9	ENSG00000087085.13	ACHE-001	ACHE	protein_coding	2172	-13.14	-2.628	1	21	1264	1284	43	acetylcholinesterase (Yt blood group)
mirBASE_bta-miR-2889_MIMAT0013847_Bos_taTrTs_miR-2889	21	ENST00000412389.5	ENSG00000087085.13	ACHE-013	ACHE	protein_coding	2218	-13.14	-2.628	1	21	1313	1333	43	acetylcholinesterase (Yt blood group)
mirBASE_bta-miR-2889_MIMAT0013847_Bos_taTrTs_miR-2889	21	ENST00000354383.10	ENSG00000132781.17	MUTYH-007	MUTYH	protein_coding	1744	-15.76	-2.6267	1	21	1699	1719	4595	mutY homolog
mirBASE_bta-miR-2889_MIMAT0013847_Bos_taTrTs_miR-2889	21	ENST00000475516.5	ENSG00000132781.17	MUTYH-009	MUTYH	nonsense_mediated_decay	1677	-15.76	-2.6267	1	21	1632	1652	4595	mutY homolog
mirBASE_bta-miR-2889_MIMAT0013847_Bos_taTrTs_miR-2889	21	ENST00000355498.6	ENSG00000132781.17	MUTYH-008	MUTYH	protein_coding	1776	-15.76	-2.6267	1	21	1696	1716	4595	mutY homolog
mirBASE_bta-miR-2889_MIMAT0013847_Bos_taTrTs_miR-2889	21	ENST00000531105.5	ENSG00000132781.17	MUTYH-037	MUTYH	protein_coding	501	-15.76	-2.6267	1	21	373	393	4595	mutY homolog
mirBASE_bta-miR-2889_MIMAT0013847_Bos_taTrTs_miR-2889	21	ENST00000474703.1	ENSG00000132781.17	MUTYH-017	MUTYH	retained_intron	577	-15.76	-2.6267	1	21	521	541	4595	mutY homolog
mirBASE_bta-miR-2889_MIMAT0013847_Bos_taTrTs_miR-2889	21	ENST00000534453.1	ENSG00000132781.17	MUTYH-032	MUTYH	retained_intron	672	-15.76	-2.6267	1	21	472	492	4595	mutY homolog
mirBASE_bta-miR-2889_MIMAT0013847_Bos_taTrTs_miR-2889	21	ENST00000521108.5	ENSG00000072571.19	HMMR-009	HMMR	retained_intron	671	-5.18	-2.59	1	21	15	35	3161	hyaluronan-mediated motility receptor (RHAMM)
mirBASE_bta-miR-2889_MIMAT0013847_Bos_taTrTs_miR-2889	21	ENST00000612720.1	ENSG00000276019.1	HULC.1-201	HULC	misc_RNA	240	-5.18	-2.59	1	21	194	214
mirBASE_bta-miR-2889_MIMAT0013847_Bos_taTrTs_miR-2889	21	ENST00000526567.5	ENSG00000149311.18	ATM-004	ATM	protein_coding	560	-5.18	-2.59	1	21	56	76	472	ATM serine/threonine kinase
mirBASE_bta-miR-2889_MIMAT0013847_Bos_taTrTs_miR-2889	21	ENST00000565038.1	ENSG00000083093.9	PALB2-004	PALB2	nonsense_mediated_decay	344	-5.18	-2.59	1	21	115	135	79728	partner and localizer of BRCA2
mirBASE_bta-miR-2889_MIMAT0013847_Bos_taTrTs_miR-2889	21	ENST00000407977.6	ENSG00000108375.12	RNF43-003	RNF43	protein_coding	5516	-12.94	-2.588	1	21	3469	3489	54894	ring finger protein 43
mirBASE_bta-miR-2889_MIMAT0013847_Bos_taTrTs_miR-2889	21	ENST00000583753.5	ENSG00000108375.12	RNF43-005	RNF43	protein_coding	3560	-12.94	-2.588	1	21	2293	2313	54894	ring finger protein 43
mirBASE_bta-miR-2889_MIMAT0013847_Bos_taTrTs_miR-2889	21	ENST00000584437.5	ENSG00000108375.12	RNF43-002	RNF43	protein_coding	5575	-12.94	-2.588	1	21	2293	2313	54894	ring finger protein 43
mirBASE_bta-miR-2889_MIMAT0013847_Bos_taTrTs_miR-2889	21	ENST00000577716.5	ENSG00000108375.12	RNF43-001	RNF43	protein_coding	4367	-12.94	-2.588	1	21	2293	2313	54894	ring finger protein 43
mirBASE_bta-miR-2889_MIMAT0013847_Bos_taTrTs_miR-2889	21	ENST00000577625.5	ENSG00000108375.12	RNF43-006	RNF43	protein_coding	2198	-12.94	-2.588	1	21	1042	1062	54894	ring finger protein 43
mirBASE_bta-miR-2889_MIMAT0013847_Bos_taTrTs_miR-2889	21	ENST00000581868.1	ENSG00000108375.12	RNF43-004	RNF43	protein_coding	2610	-12.94	-2.588	1	21	1467	1487	54894	ring finger protein 43
mirBASE_bta-miR-2889_MIMAT0013847_Bos_taTrTs_miR-2889	21	ENST00000268607.9	ENSG00000140941.12	MAP1LC3B-001	MAP1LC3B	protein_coding	2688	-15.39	-2.565	1	21	2221	2241	81631	microtubule-associated protein 1 light chain 3 beta
mirBASE_bta-miR-2889_MIMAT0013847_Bos_taTrTs_miR-2889	21	ENST00000307078.9	ENSG00000168646.12	AXIN2-001	AXIN2	protein_coding	4259	-15.17	-2.5283	1	21	148	168	8313	axin 2
mirBASE_bta-miR-2889_MIMAT0013847_Bos_taTrTs_miR-2889	21	ENST00000618960.4	ENSG00000168646.12	AXIN2-202	AXIN2	protein_coding	4060	-15.17	-2.5283	1	21	148	168	8313	axin 2
mirBASE_bta-miR-2889_MIMAT0013847_Bos_taTrTs_miR-2889	21	ENST00000616202.4	ENSG00000124140.13	SLC12A5-020	SLC12A5	protein_coding	2445	-12.43	-2.486	1	21	1993	2013	57468	solute carrier family 12 (potassium/chloride transporter), member 5
mirBASE_bta-miR-2889_MIMAT0013847_Bos_taTrTs_miR-2889	21	ENST00000616201.4	ENSG00000124140.13	SLC12A5-201	SLC12A5	protein_coding	2955	-12.43	-2.486	1	21	2503	2523	57468	solute carrier family 12 (potassium/chloride transporter), member 5
mirBASE_bta-miR-2889_MIMAT0013847_Bos_taTrTs_miR-2889	21	ENST00000608944.5	ENSG00000124140.13	SLC12A5-005	SLC12A5	protein_coding	571	-12.43	-2.486	1	21	213	233	57468	solute carrier family 12 (potassium/chloride transporter), member 5
mirBASE_bta-miR-2889_MIMAT0013847_Bos_taTrTs_miR-2889	21	ENST00000626937.2	ENSG00000124140.13	SLC12A5-012	SLC12A5	protein_coding	1224	-12.43	-2.486	1	21	772	792	57468	solute carrier family 12 (potassium/chloride transporter), member 5
mirBASE_bta-miR-2889_MIMAT0013847_Bos_taTrTs_miR-2889	21	ENST00000358402.8	ENSG00000125952.18	MAX-001	MAX	protein_coding	1973	-16.85	-2.4071	1	21	980	1000	4149	MYC associated factor X
mirBASE_bta-miR-2889_MIMAT0013847_Bos_taTrTs_miR-2889	21	ENST00000618858.4	ENSG00000125952.18	MAX-201	MAX	protein_coding	2141	-16.85	-2.4071	1	21	980	1000	4149	MYC associated factor X
mirBASE_bta-miR-2889_MIMAT0013847_Bos_taTrTs_miR-2889	21	ENST00000394606.6	ENSG00000125952.18	MAX-008	MAX	nonsense_mediated_decay	2097	-16.85	-2.4071	1	21	977	997	4149	MYC associated factor X
mirBASE_bta-miR-2889_MIMAT0013847_Bos_taTrTs_miR-2889	21	ENST00000555932.5	ENSG00000125952.18	MAX-011	MAX	protein_coding	1673	-16.85	-2.4071	1	21	946	966	4149	MYC associated factor X
mirBASE_bta-miR-2889_MIMAT0013847_Bos_taTrTs_miR-2889	21	ENST00000284165.10	ENSG00000125952.18	MAX-004	MAX	protein_coding	3155	-16.85	-2.4071	1	21	902	922	4149	MYC associated factor X
mirBASE_bta-miR-2889_MIMAT0013847_Bos_taTrTs_miR-2889	21	ENST00000358664.8	ENSG00000125952.18	MAX-002	MAX	protein_coding	1546	-16.85	-2.4071	1	21	560	580	4149	MYC associated factor X
mirBASE_bta-miR-2889_MIMAT0013847_Bos_taTrTs_miR-2889	21	ENST00000555419.5	ENSG00000125952.18	MAX-012	MAX	protein_coding	765	-16.85	-2.4071	1	21	18	38	4149	MYC associated factor X
mirBASE_bta-miR-2889_MIMAT0013847_Bos_taTrTs_miR-2889	21	ENST00000554162.1	ENSG00000165525.17	NEMF-006	NEMF	processed_transcript	492	-9.54	-2.385	8	21	1	14
mirBASE_bta-miR-2889_MIMAT0013847_Bos_taTrTs_miR-2889	21	ENST00000605917.1	ENSG00000272168.6	CASC15-006	CASC15	lincRNA	4461	-9.47	-2.3675	1	21	3842	3862
mirBASE_bta-miR-2889_MIMAT0013847_Bos_taTrTs_miR-2889	21	ENST00000461124.1	ENSG00000067082.14	KLF6-005	KLF6	processed_transcript	764	-9.44	-2.36	1	21	532	552	1316	Kruppel-like factor 6
mirBASE_bta-miR-2889_MIMAT0013847_Bos_taTrTs_miR-2889	21	ENST00000600859.5	ENSG00000062822.12	POLD1-003	POLD1	nonsense_mediated_decay	3474	-14.01	-2.335	1	21	1942	1962	5424	polymerase (DNA directed), delta 1, catalytic subunit
mirBASE_bta-miR-2889_MIMAT0013847_Bos_taTrTs_miR-2889	21	ENST00000613923.4	ENSG00000062822.12	POLD1-201	POLD1	protein_coding	3542	-14.01	-2.335	1	21	2129	2149	5424	polymerase (DNA directed), delta 1, catalytic subunit
mirBASE_bta-miR-2889_MIMAT0013847_Bos_taTrTs_miR-2889	21	ENST00000440232.6	ENSG00000062822.12	POLD1-002	POLD1	protein_coding	3444	-14.01	-2.335	1	21	2047	2067	5424	polymerase (DNA directed), delta 1, catalytic subunit
mirBASE_bta-miR-2889_MIMAT0013847_Bos_taTrTs_miR-2889	21	ENST00000599857.5	ENSG00000062822.12	POLD1-001	POLD1	protein_coding	3435	-14.01	-2.335	1	21	2047	2067	5424	polymerase (DNA directed), delta 1, catalytic subunit
mirBASE_bta-miR-2889_MIMAT0013847_Bos_taTrTs_miR-2889	21	ENST00000595904.5	ENSG00000062822.12	POLD1-004	POLD1	protein_coding	3402	-14.01	-2.335	1	21	2058	2078	5424	polymerase (DNA directed), delta 1, catalytic subunit
mirBASE_bta-miR-2889_MIMAT0013847_Bos_taTrTs_miR-2889	21	ENST00000538136.1	ENSG00000116062.14	MSH6-201	MSH6	protein_coding	4055	-9.33	-2.3325	1	21	906	926	2956	mutS homolog 6
mirBASE_bta-miR-2889_MIMAT0013847_Bos_taTrTs_miR-2889	21	ENST00000405271.5	ENSG00000119888.10	EPCAM-002	EPCAM	protein_coding	1530	-11.56	-2.312	1	21	1215	1235	4072	epithelial cell adhesion molecule
mirBASE_bta-miR-2889_MIMAT0013847_Bos_taTrTs_miR-2889	21	ENST00000456133.5	ENSG00000119888.10	EPCAM-003	EPCAM	nonsense_mediated_decay	1501	-11.56	-2.312	1	21	1191	1211	4072	epithelial cell adhesion molecule
mirBASE_bta-miR-2889_MIMAT0013847_Bos_taTrTs_miR-2889	21	ENST00000292408.8	ENSG00000160867.14	FGFR4-001	FGFR4	protein_coding	3122	-11.48	-2.296	1	21	3007	3027	2264	fibroblast growth factor receptor 4
mirBASE_bta-miR-2889_MIMAT0013847_Bos_taTrTs_miR-2889	21	ENST00000503708.5	ENSG00000160867.14	FGFR4-010	FGFR4	protein_coding	770	-11.48	-2.296	1	21	674	694	2264	fibroblast growth factor receptor 4
mirBASE_bta-miR-2889_MIMAT0013847_Bos_taTrTs_miR-2889	21	ENST00000393648.6	ENSG00000160867.14	FGFR4-003	FGFR4	protein_coding	2733	-11.48	-2.296	1	21	2637	2657	2264	fibroblast growth factor receptor 4
mirBASE_bta-miR-2889_MIMAT0013847_Bos_taTrTs_miR-2889	21	ENST00000514472.1	ENSG00000160867.14	FGFR4-012	FGFR4	protein_coding	552	-11.48	-2.296	1	21	465	485	2264	fibroblast growth factor receptor 4
mirBASE_bta-miR-2889_MIMAT0013847_Bos_taTrTs_miR-2889	21	ENST00000502906.5	ENSG00000160867.14	FGFR4-004	FGFR4	protein_coding	2638	-11.48	-2.296	1	21	2551	2571	2264	fibroblast growth factor receptor 4
mirBASE_bta-miR-2889_MIMAT0013847_Bos_taTrTs_miR-2889	21	ENST00000510911.5	ENSG00000160867.14	FGFR4-009	FGFR4	protein_coding	709	-11.48	-2.296	1	21	624	644	2264	fibroblast growth factor receptor 4
mirBASE_bta-miR-2889_MIMAT0013847_Bos_taTrTs_miR-2889	21	ENST00000507708.1	ENSG00000160867.14	FGFR4-011	FGFR4	processed_transcript	476	-11.48	-2.296	1	21	391	411	2264	fibroblast growth factor receptor 4
mirBASE_bta-miR-2889_MIMAT0013847_Bos_taTrTs_miR-2889	21	ENST00000256925.11	ENSG00000134508.12	CABLES1-001	CABLES1	protein_coding	5002	-16.07	-2.2957	1	21	2	22	91768	Cdk5 and Abl enzyme substrate 1
mirBASE_bta-miR-2889_MIMAT0013847_Bos_taTrTs_miR-2889	21	ENST00000446859.5	ENSG00000171757.15	LRRC34-003	LRRC34	protein_coding	1718	-13.7	-2.2833	1	21	1514	1534	151827	leucine rich repeat containing 34
mirBASE_bta-miR-2889_MIMAT0013847_Bos_taTrTs_miR-2889	21	ENST00000522526.6	ENSG00000171757.15	LRRC34-005	LRRC34	protein_coding	1899	-13.7	-2.2833	1	21	1373	1393	151827	leucine rich repeat containing 34
mirBASE_bta-miR-2889_MIMAT0013847_Bos_taTrTs_miR-2889	21	ENST00000435360.6	ENSG00000131095.11	GFAP-002	GFAP	protein_coding	1773	-13.56	-2.26	1	21	74	94	2670	glial fibrillary acidic protein
mirBASE_bta-miR-2889_MIMAT0013847_Bos_taTrTs_miR-2889	21	ENST00000586793.5	ENSG00000131095.11	GFAP-024	GFAP	protein_coding	1445	-13.56	-2.26	1	21	74	94	2670	glial fibrillary acidic protein
mirBASE_bta-miR-2889_MIMAT0013847_Bos_taTrTs_miR-2889	21	ENST00000592320.5	ENSG00000131095.11	GFAP-005	GFAP	protein_coding	762	-13.56	-2.26	1	21	84	104	2670	glial fibrillary acidic protein
mirBASE_bta-miR-2889_MIMAT0013847_Bos_taTrTs_miR-2889	21	ENST00000588316.1	ENSG00000131095.11	GFAP-018	GFAP	protein_coding	787	-13.56	-2.26	1	21	68	88	2670	glial fibrillary acidic protein
mirBASE_bta-miR-2889_MIMAT0013847_Bos_taTrTs_miR-2889	21	ENST00000588037.1	ENSG00000131095.11	GFAP-006	GFAP	protein_coding	585	-13.56	-2.26	1	21	83	103	2670	glial fibrillary acidic protein
mirBASE_bta-miR-2889_MIMAT0013847_Bos_taTrTs_miR-2889	21	ENST00000253408.9	ENSG00000131095.11	GFAP-001	GFAP	protein_coding	3086	-13.56	-2.26	1	21	132	152	2670	glial fibrillary acidic protein
mirBASE_bta-miR-2889_MIMAT0013847_Bos_taTrTs_miR-2889	21	ENST00000372004.7	ENSG00000124151.18	NCOA3-001	NCOA3	protein_coding	7939	-17.84	-2.23	1	21	7874	7894	8202	nuclear receptor coactivator 3
mirBASE_bta-miR-2889_MIMAT0013847_Bos_taTrTs_miR-2889	21	ENST00000371998.7	ENSG00000124151.18	NCOA3-003	NCOA3	protein_coding	4668	-17.84	-2.23	1	21	4628	4648	8202	nuclear receptor coactivator 3
mirBASE_bta-miR-2889_MIMAT0013847_Bos_taTrTs_miR-2889	21	ENST00000371997.3	ENSG00000124151.18	NCOA3-002	NCOA3	protein_coding	6750	-17.84	-2.23	1	21	6724	6744	8202	nuclear receptor coactivator 3
mirBASE_bta-miR-2889_MIMAT0013847_Bos_taTrTs_miR-2889	21	ENST00000562142.5	ENSG00000077238.13	IL4R-009	IL4R	protein_coding	518	-21.97	-2.197	1	21	315	335	3566	interleukin 4 receptor
mirBASE_bta-miR-2889_MIMAT0013847_Bos_taTrTs_miR-2889	21	ENST00000406134.5	ENSG00000095002.13	MSH2-002	MSH2	protein_coding	3628	-10.93	-2.186	1	21	3343	3363	4436	mutS homolog 2
mirBASE_bta-miR-2889_MIMAT0013847_Bos_taTrTs_miR-2889	21	ENST00000350721.8	ENSG00000175054.14	ATR-001	ATR	protein_coding	8249	-12.83	-2.1383	1	21	2740	2760	545	ATR serine/threonine kinase
mirBASE_bta-miR-2889_MIMAT0013847_Bos_taTrTs_miR-2889	21	ENST00000554974.5	ENSG00000126215.13	XRCC3-012	XRCC3	protein_coding	575	-10.6	-2.12	1	21	271	291	7517	X-ray repair complementing defective repair in Chinese hamster cells 3
mirBASE_bta-miR-2889_MIMAT0013847_Bos_taTrTs_miR-2889	21	ENST00000554774.1	ENSG00000126215.13	XRCC3-016	XRCC3	retained_intron	510	-10.6	-2.12	1	21	410	430	7517	X-ray repair complementing defective repair in Chinese hamster cells 3
mirBASE_bta-miR-2889_MIMAT0013847_Bos_taTrTs_miR-2889	21	ENST00000415046.6	ENSG00000152894.14	PTPRK-009	PTPRK	protein_coding	1029	-8.45	-2.1125	1	21	836	856	5796	protein tyrosine phosphatase, receptor type, K
mirBASE_bta-miR-2889_MIMAT0013847_Bos_taTrTs_miR-2889	21	ENST00000415055.2	ENSG00000152894.14	PTPRK-007	PTPRK	protein_coding	782	-8.45	-2.1125	1	21	735	755	5796	protein tyrosine phosphatase, receptor type, K
mirBASE_bta-miR-2889_MIMAT0013847_Bos_taTrTs_miR-2889	21	ENST00000427845.5	ENSG00000114867.20	EIF4G1-012	EIF4G1	protein_coding	5038	-12.67	-2.1117	1	21	4623	4643	1981	eukaryotic translation initiation factor 4 gamma, 1
mirBASE_bta-miR-2889_MIMAT0013847_Bos_taTrTs_miR-2889	21	ENST00000411531.5	ENSG00000114867.20	EIF4G1-038	EIF4G1	protein_coding	4683	-12.67	-2.1117	1	21	4623	4643	1981	eukaryotic translation initiation factor 4 gamma, 1
mirBASE_bta-miR-2889_MIMAT0013847_Bos_taTrTs_miR-2889	21	ENST00000369389.6	ENSG00000148737.16	TCF7L2-021	TCF7L2	protein_coding	691	-16.87	-2.1088	1	21	569	589	6934	transcription factor 7-like 2 (T-cell specific, HMG-box)
mirBASE_bta-miR-2889_MIMAT0013847_Bos_taTrTs_miR-2889	21	ENST00000628272.1	ENSG00000124140.13	SLC12A5-010	SLC12A5	protein_coding	401	-10.38	-2.076	1	21	28	48	57468	solute carrier family 12 (potassium/chloride transporter), member 5
mirBASE_bta-miR-2889_MIMAT0013847_Bos_taTrTs_miR-2889	21	ENST00000536728.5	ENSG00000214530.8	STARD10-017	STARD10	protein_coding	451	-8.16	-2.04	1	21	430	450	10809	StAR-related lipid transfer (START) domain containing 10
mirBASE_bta-miR-2889_MIMAT0013847_Bos_taTrTs_miR-2889	21	ENST00000494229.1	ENSG00000206538.8	VGLL3-003	VGLL3	protein_coding	624	-10.07	-2.014	1	21	544	564
mirBASE_bta-miR-2889_MIMAT0013847_Bos_taTrTs_miR-2889	21	ENST00000496257.1	ENSG00000134698.10	AGO4-002	2004-08-01	processed_transcript	297	-7.48	-3.74	1	21	28	48	192670	argonaute RISC catalytic component 4
piRNA|DQ571031	32	ENST00000199448.8	ENSG00000086289.11	EPDR1-001	EPDR1	protein_coding	2599	-18.03	-9.015	1	32	559	590	54749	ependymin related 1
piRNA|DQ571031	32	ENST00000423717.1	ENSG00000086289.11	EPDR1-004	EPDR1	protein_coding	638	-18.03	-9.015	1	32	462	493	54749	ependymin related 1
piRNA|DQ571031	32	ENST00000357302.8	ENSG00000184371.13	CSF1-008	CSF1	protein_coding	597	-16.46	-8.23	1	32	435	466	1435	colony stimulating factor 1 (macrophage)
piRNA|DQ571031	32	ENST00000329608.10	ENSG00000184371.13	CSF1-001	CSF1	protein_coding	4210	-16.46	-8.23	1	32	2970	3001	1435	colony stimulating factor 1 (macrophage)
piRNA|DQ571031	32	ENST00000488198.5	ENSG00000184371.13	CSF1-005	CSF1	protein_coding	1009	-16.46	-8.23	1	32	129	160	1435	colony stimulating factor 1 (macrophage)
piRNA|DQ571031	32	ENST00000369802.7	ENSG00000184371.13	CSF1-002	CSF1	protein_coding	2484	-16.46	-8.23	1	32	1510	1541	1435	colony stimulating factor 1 (macrophage)
piRNA|DQ571031	32	ENST00000420111.6	ENSG00000184371.13	CSF1-004	CSF1	protein_coding	1083	-16.46	-8.23	1	32	358	389	1435	colony stimulating factor 1 (macrophage)
piRNA|DQ571031	32	ENST00000442598.5	ENSG00000085999.11	RAD54L-201	RAD54L	protein_coding	2549	-13.56	-6.78	1	32	2242	2273	8438	RAD54-like (S. cerevisiae)
piRNA|DQ571031	32	ENST00000371975.8	ENSG00000085999.11	RAD54L-001	RAD54L	protein_coding	3108	-13.56	-6.78	1	32	2241	2272	8438	RAD54-like (S. cerevisiae)
piRNA|DQ571031	32	ENST00000487700.1	ENSG00000085999.11	RAD54L-006	RAD54L	processed_transcript	472	-13.56	-6.78	1	32	282	313	8438	RAD54-like (S. cerevisiae)
piRNA|DQ571031	32	ENST00000472889.2	ENSG00000085999.11	RAD54L-004	RAD54L	protein_coding	767	-13.56	-6.78	1	32	493	524	8438	RAD54-like (S. cerevisiae)
piRNA|DQ571031	32	ENST00000473251.2	ENSG00000085999.11	RAD54L-008	RAD54L	nonsense_mediated_decay	834	-13.56	-6.78	1	32	202	233	8438	RAD54-like (S. cerevisiae)
piRNA|DQ571031	32	ENST00000476687.2	ENSG00000085999.11	RAD54L-009	RAD54L	nonsense_mediated_decay	574	-13.56	-6.78	1	32	432	463	8438	RAD54-like (S. cerevisiae)
piRNA|DQ571031	32	ENST00000476760.1	ENSG00000112655.15	PTK7-013	PTK7	protein_coding	902	-13.35	-6.675	1	32	19	50	5754	protein tyrosine kinase 7 (inactive)
piRNA|DQ571031	32	ENST00000263083.10	ENSG00000108963.17	DPH1-001	DPH1	protein_coding	2221	-13.35	-6.675	1	32	1360	1391	1801	diphthamide biosynthesis 1
piRNA|DQ571031	32	ENST00000575667.5	ENSG00000108963.17	DPH1-002	DPH1	nonsense_mediated_decay	1644	-13.35	-6.675	1	32	954	985	1801	diphthamide biosynthesis 1
piRNA|DQ571031	32	ENST00000571418.5	ENSG00000108963.17	DPH1-007	DPH1	protein_coding	1733	-13.35	-6.675	1	32	954	985	1801	diphthamide biosynthesis 1
piRNA|DQ571031	32	ENST00000572819.6	ENSG00000108963.17	DPH1-011	DPH1	retained_intron	1345	-13.35	-6.675	1	32	1308	1339	1801	diphthamide biosynthesis 1
piRNA|DQ571031	32	ENST00000576129.5	ENSG00000108963.17	DPH1-015	DPH1	retained_intron	991	-13.35	-6.675	1	32	588	619	1801	diphthamide biosynthesis 1
piRNA|DQ571031	32	ENST00000369801.1	ENSG00000184371.13	CSF1-003	CSF1	protein_coding	1364	-12.32	-6.16	1	32	477	508	1435	colony stimulating factor 1 (macrophage)
piRNA|DQ571031	32	ENST00000593103.1	ENSG00000129667.12	RHBDF2-018	RHBDF2	retained_intron	562	-12.32	-6.16	1	32	14	45	79651	rhomboid 5 homolog 2 (Drosophila)
piRNA|DQ571031	32	ENST00000572214.5	ENSG00000108963.17	DPH1-013	DPH1	retained_intron	946	-10.99	-5.495	1	32	580	611	1801	diphthamide biosynthesis 1
piRNA|DQ571031	32	ENST00000607788.1	ENSG00000108963.17	DPH1-018	DPH1	protein_coding	775	-10.99	-5.495	1	32	164	195	1801	diphthamide biosynthesis 1
piRNA|DQ571031	32	ENST00000335858.11	ENSG00000185379.20	RAD51D-003	RAD51D	protein_coding	1353	-10.97	-5.485	1	32	684	715	5892	RAD51 paralog D
piRNA|DQ571031	32	ENST00000586210.5	ENSG00000185379.20	RAD51D-008	RAD51D	nonsense_mediated_decay	1194	-10.97	-5.485	1	32	300	331	5892	RAD51 paralog D
piRNA|DQ571031	32	ENST00000404944.3	ENSG00000127946.16	HIP1-005	HIP1	retained_intron	728	-10.72	-5.36	1	32	573	604	3092	huntingtin interacting protein 1
piRNA|DQ571031	32	ENST00000519303.6	ENSG00000076554.15	TPD52-003	TPD52	protein_coding	1594	-10.72	-5.36	1	32	846	877	7163	tumor protein D52
piRNA|DQ571031	32	ENST00000479696.1	ENSG00000165238.16	WNK2-006	WNK2	processed_transcript	532	-10.72	-5.36	1	32	421	452	65268	WNK lysine deficient protein kinase 2
piRNA|DQ571031	32	ENST00000482021.1	ENSG00000174775.16	HRAS-010	HRAS	processed_transcript	167	-10.72	-5.36	1	32	78	109	3265	Harvey rat sarcoma viral oncogene homolog
piRNA|DQ571031	32	ENST00000425083.3	ENSG00000115705.20	TPO-009	TPO	processed_transcript	718	-14.89	-4.9633	1	32	467	498	7173	thyroid peroxidase
piRNA|DQ571031	32	ENST00000587421.5	ENSG00000175387.15	SMAD2-007	SMAD2	protein_coding	575	-9.92	-4.96	1	32	386	417	4087	SMAD family member 2
piRNA|DQ571031	32	ENST00000478619.1	ENSG00000068028.17	RASSF1-011	RASSF1	retained_intron	2060	-14.59	-4.8633	1	32	1723	1754	11186	Ras association (RalGDS/AF-6) domain family member 1
piRNA|DQ571031	32	ENST00000488024.1	ENSG00000068028.17	RASSF1-010	RASSF1	processed_transcript	1385	-14.59	-4.8633	1	32	1198	1229	11186	Ras association (RalGDS/AF-6) domain family member 1
piRNA|DQ571031	32	ENST00000494145.1	ENSG00000068028.17	RASSF1-009	RASSF1	retained_intron	1358	-14.59	-4.8633	1	32	515	546	11186	Ras association (RalGDS/AF-6) domain family member 1
piRNA|DQ571031	32	ENST00000238044.7	ENSG00000119147.9	C2orf40-001	C2orf40	protein_coding	789	-9.57	-4.785	1	32	316	347	84417	chromosome 2 open reading frame 40
piRNA|DQ571031	32	ENST00000366560.3	ENSG00000091483.6	FH-001	FH	protein_coding	1797	-9.12	-4.56	1	32	911	942	2271	fumarate hydratase
piRNA|DQ571031	32	ENST00000420813.5	ENSG00000116062.14	MSH6-005	MSH6	protein_coding	491	-9.12	-4.56	1	32	66	97	2956	mutS homolog 6
piRNA|DQ571031	32	ENST00000485723.1	ENSG00000127946.16	HIP1-007	HIP1	processed_transcript	419	-9.12	-4.56	1	32	47	78	3092	huntingtin interacting protein 1
piRNA|DQ571031	32	ENST00000311420.13	ENSG00000135679.22	MDM2-010	MDM2	nonsense_mediated_decay	1583	-9.12	-4.56	1	32	1514	1545	4193	MDM2 proto-oncogene, E3 ubiquitin protein ligase
piRNA|DQ571031	32	ENST00000543093.1	ENSG00000182578.13	CSF1R-201	CSF1R	protein_coding	921	-9.03	-4.515	1	32	700	731	1436	colony stimulating factor 1 receptor
piRNA|DQ571031	32	ENST00000502660.5	ENSG00000182578.13	CSF1R-003	CSF1R	retained_intron	1388	-9.03	-4.515	1	32	1040	1071	1436	colony stimulating factor 1 receptor
piRNA|DQ571031	32	ENST00000511344.1	ENSG00000182578.13	CSF1R-004	CSF1R	protein_coding	655	-9.03	-4.515	1	32	371	402	1436	colony stimulating factor 1 receptor
piRNA|DQ571031	32	ENST00000428863.6	ENSG00000135679.22	MDM2-202	MDM2	protein_coding	1037	-18.02	-4.505	1	32	886	917	4193	MDM2 proto-oncogene, E3 ubiquitin protein ligase
piRNA|DQ571031	32	ENST00000393412.7	ENSG00000135679.22	MDM2-201	MDM2	protein_coding	1404	-18.02	-4.505	1	32	1253	1284	4193	MDM2 proto-oncogene, E3 ubiquitin protein ligase
piRNA|DQ571031	32	ENST00000584601.5	ENSG00000141736.13	ERBB2-001	ERBB2	protein_coding	4792	-12.94	-4.3133	1	32	4337	4368	2064	erb-b2 receptor tyrosine kinase 2
piRNA|DQ571031	32	ENST00000406381.6	ENSG00000141736.13	ERBB2-201	ERBB2	protein_coding	4564	-12.94	-4.3133	1	32	3551	3582	2064	erb-b2 receptor tyrosine kinase 2
piRNA|DQ571031	32	ENST00000541774.5	ENSG00000141736.13	ERBB2-202	ERBB2	protein_coding	4341	-12.94	-4.3133	1	32	3551	3582	2064	erb-b2 receptor tyrosine kinase 2
piRNA|DQ571031	32	ENST00000445658.6	ENSG00000141736.13	ERBB2-004	ERBB2	protein_coding	3238	-12.94	-4.3133	1	32	1391	1422	2064	erb-b2 receptor tyrosine kinase 2
piRNA|DQ571031	32	ENST00000584450.5	ENSG00000141736.13	ERBB2-005	ERBB2	protein_coding	3730	-12.94	-4.3133	1	32	2680	2711	2064	erb-b2 receptor tyrosine kinase 2
piRNA|DQ571031	32	ENST00000578373.5	ENSG00000141736.13	ERBB2-007	ERBB2	nonsense_mediated_decay	4523	-12.94	-4.3133	1	32	3466	3497	2064	erb-b2 receptor tyrosine kinase 2
piRNA|DQ571031	32	ENST00000269571.9	ENSG00000141736.13	ERBB2-008	ERBB2	protein_coding	4545	-12.94	-4.3133	1	32	3551	3582	2064	erb-b2 receptor tyrosine kinase 2
piRNA|DQ571031	32	ENST00000349937.7	ENSG00000148737.16	TCF7L2-024	TCF7L2	protein_coding	725	-7.91	-3.955	1	32	58	89	6934	transcription factor 7-like 2 (T-cell specific, HMG-box)
piRNA|DQ571031	32	ENST00000637321.1	ENSG00000148737.16	TCF7L2-023	TCF7L2	processed_transcript	430	-7.91	-3.955	1	32	85	116	6934	transcription factor 7-like 2 (T-cell specific, HMG-box)
piRNA|DQ571031	32	ENST00000636447.1	ENSG00000148737.16	TCF7L2-020	TCF7L2	processed_transcript	550	-7.91	-3.955	1	32	119	150	6934	transcription factor 7-like 2 (T-cell specific, HMG-box)
piRNA|DQ571031	32	ENST00000637574.1	ENSG00000148737.16	TCF7L2-016	TCF7L2	protein_coding	933	-7.91	-3.955	1	32	779	810	6934	transcription factor 7-like 2 (T-cell specific, HMG-box)
piRNA|DQ571031	32	ENST00000276659.9	ENSG00000147655.10	RSPO2-001	RSPO2	protein_coding	3111	-11.78	-3.9267	1	32	361	392	340419	R-spondin 2
piRNA|DQ571031	32	ENST00000511792.5	ENSG00000153071.14	DAB2-011	DAB2	protein_coding	551	-7.71	-3.855	1	32	272	303	1601	Dab, mitogen-responsive phosphoprotein, homolog 2 (Drosophila)
piRNA|DQ571031	32	ENST00000614496.4	ENSG00000116062.14	MSH6-203	MSH6	protein_coding	4150	-11.19	-3.73	1	32	331	362	2956	mutS homolog 6
piRNA|DQ571031	32	ENST00000540021.5	ENSG00000116062.14	MSH6-202	MSH6	protein_coding	3930	-11.19	-3.73	1	32	331	362	2956	mutS homolog 6
piRNA|DQ571031	32	ENST00000622629.4	ENSG00000116062.14	MSH6-205	MSH6	protein_coding	4324	-11.19	-3.73	1	32	331	362	2956	mutS homolog 6
piRNA|DQ571031	32	ENST00000445503.5	ENSG00000116062.14	MSH6-002	MSH6	nonsense_mediated_decay	4158	-11.19	-3.73	1	32	331	362	2956	mutS homolog 6
piRNA|DQ571031	32	ENST00000234420.9	ENSG00000116062.14	MSH6-001	MSH6	protein_coding	7476	-11.19	-3.73	1	32	331	362	2956	mutS homolog 6
piRNA|DQ571031	32	ENST00000456246.1	ENSG00000116062.14	MSH6-003	MSH6	nonsense_mediated_decay	846	-11.19	-3.73	1	32	285	316	2956	mutS homolog 6
piRNA|DQ571031	32	ENST00000616033.4	ENSG00000116062.14	MSH6-204	MSH6	protein_coding	3429	-11.19	-3.73	1	32	259	290	2956	mutS homolog 6
piRNA|DQ571031	32	ENST00000493177.1	ENSG00000116062.14	MSH6-007	MSH6	processed_transcript	813	-11.19	-3.73	1	32	243	274	2956	mutS homolog 6
piRNA|DQ571031	32	ENST00000561912.2	ENSG00000272168.6	CASC15-007	CASC15	lincRNA	1449	-10.97	-3.6567	1	32	1104	1135
piRNA|DQ571031	32	ENST00000216218.7	ENSG00000100380.13	ST13-001	ST13	protein_coding	3595	-10.97	-3.6567	1	32	3108	3139	6767	suppression of tumorigenicity 13 (colon carcinoma) (Hsp70 interacting protein)
piRNA|DQ571031	32	ENST00000497042.1	ENSG00000091483.6	FH-002	FH	processed_transcript	351	-7.18	-3.59	1	32	129	160	2271	fumarate hydratase
piRNA|DQ571031	32	ENST00000503290.1	ENSG00000129116.17	PALLD-013	PALLD	protein_coding	628	-7.18	-3.59	1	32	316	347	23022	palladin, cytoskeletal associated protein
piRNA|DQ571031	32	ENST00000415488.1	ENSG00000091831.22	ESR1-010	ESR1	protein_coding	323	-7.18	-3.59	1	32	79	110	2099	estrogen receptor 1
piRNA|DQ571031	32	ENST00000538465.7	ENSG00000065559.14	MAP2K4-008	MAP2K4	nonsense_mediated_decay	925	-7.18	-3.59	1	32	752	783	6416	mitogen-activated protein kinase kinase 4
piRNA|DQ571031	32	ENST00000634690.1	ENSG00000100393.12	EP300-005	EP300	protein_coding	559	-7.11	-3.555	1	32	467	498	2033	E1A binding protein p300
piRNA|DQ571031	32	ENST00000482755.6	ENSG00000085733.15	CTTN-004	CTTN	retained_intron	1087	-10.45	-3.4833	1	32	70	101	2017	cortactin
piRNA|DQ571031	32	ENST00000527622.5	ENSG00000085733.15	CTTN-010	CTTN	processed_transcript	597	-10.45	-3.4833	1	32	384	415	2017	cortactin
piRNA|DQ571031	32	ENST00000618469.1	ENSG00000012048.20	BRCA1-027	BRCA1	protein_coding	718	-10.45	-3.4833	1	32	171	202	672	breast cancer 1, early onset
piRNA|DQ571031	32	ENST00000534894.5	ENSG00000148737.16	TCF7L2-202	TCF7L2	protein_coding	3778	-10.12	-3.3733	1	32	546	577	6934	transcription factor 7-like 2 (T-cell specific, HMG-box)
piRNA|DQ571031	32	ENST00000536810.5	ENSG00000148737.16	TCF7L2-203	TCF7L2	protein_coding	3953	-10.12	-3.3733	1	32	546	577	6934	transcription factor 7-like 2 (T-cell specific, HMG-box)
piRNA|DQ571031	32	ENST00000355995.8	ENSG00000148737.16	TCF7L2-201	TCF7L2	protein_coding	4073	-10.12	-3.3733	1	32	546	577	6934	transcription factor 7-like 2 (T-cell specific, HMG-box)
piRNA|DQ571031	32	ENST00000538897.5	ENSG00000148737.16	TCF7L2-204	TCF7L2	protein_coding	4000	-10.12	-3.3733	1	32	546	577	6934	transcription factor 7-like 2 (T-cell specific, HMG-box)
piRNA|DQ571031	32	ENST00000543371.5	ENSG00000148737.16	TCF7L2-206	TCF7L2	protein_coding	4037	-10.12	-3.3733	1	32	546	577	6934	transcription factor 7-like 2 (T-cell specific, HMG-box)
piRNA|DQ571031	32	ENST00000627217.2	ENSG00000148737.16	TCF7L2-015	TCF7L2	protein_coding	3680	-10.12	-3.3733	1	32	389	420	6934	transcription factor 7-like 2 (T-cell specific, HMG-box)
piRNA|DQ571031	32	ENST00000369397.8	ENSG00000148737.16	TCF7L2-003	TCF7L2	protein_coding	3802	-10.12	-3.3733	1	32	344	375	6934	transcription factor 7-like 2 (T-cell specific, HMG-box)
piRNA|DQ571031	32	ENST00000545257.6	ENSG00000148737.16	TCF7L2-009	TCF7L2	protein_coding	2160	-10.12	-3.3733	1	32	132	163	6934	transcription factor 7-like 2 (T-cell specific, HMG-box)
piRNA|DQ571031	32	ENST00000629706.2	ENSG00000148737.16	TCF7L2-014	TCF7L2	protein_coding	1755	-10.12	-3.3733	1	32	39	70	6934	transcription factor 7-like 2 (T-cell specific, HMG-box)
piRNA|DQ571031	32	ENST00000369386.5	ENSG00000148737.16	TCF7L2-006	TCF7L2	protein_coding	1274	-10.12	-3.3733	1	32	455	486	6934	transcription factor 7-like 2 (T-cell specific, HMG-box)
piRNA|DQ571031	32	ENST00000466338.5	ENSG00000148737.16	TCF7L2-011	TCF7L2	protein_coding	1026	-10.12	-3.3733	1	32	440	471	6934	transcription factor 7-like 2 (T-cell specific, HMG-box)
piRNA|DQ571031	32	ENST00000470254.1	ENSG00000148737.16	TCF7L2-013	TCF7L2	nonsense_mediated_decay	768	-10.12	-3.3733	1	32	71	102	6934	transcription factor 7-like 2 (T-cell specific, HMG-box)
piRNA|DQ571031	32	ENST00000480888.1	ENSG00000148737.16	TCF7L2-008	TCF7L2	protein_coding	182	-10.12	-3.3733	1	32	105	136	6934	transcription factor 7-like 2 (T-cell specific, HMG-box)
piRNA|DQ571031	32	ENST00000515540.5	ENSG00000087088.19	BAX-007	BAX	nonsense_mediated_decay	300	-10.12	-3.3733	1	32	219	250	581	BCL2-associated X protein
piRNA|DQ571031	32	ENST00000539787.2	ENSG00000087088.19	BAX-202	BAX	protein_coding	458	-10.12	-3.3733	1	32	133	164	581	BCL2-associated X protein
piRNA|DQ571031	32	ENST00000506183.5	ENSG00000087088.19	BAX-004	BAX	protein_coding	383	-10.12	-3.3733	1	32	20	51	581	BCL2-associated X protein
piRNA|DQ571031	32	ENST00000513217.1	ENSG00000087088.19	BAX-010	BAX	retained_intron	869	-10.12	-3.3733	1	32	233	264	581	BCL2-associated X protein
piRNA|DQ571031	32	ENST00000526314.2	ENSG00000140521.12	POLG-013	POLG	protein_coding	700	-6.69	-3.345	1	32	290	321	5428	polymerase (DNA directed), gamma
piRNA|DQ571031	32	ENST00000536719.5	ENSG00000074319.12	TSG101-002	TSG101	protein_coding	2101	-12.91	-3.2275	1	32	1961	1992	7251	tumor susceptibility 101
piRNA|DQ571031	32	ENST00000251968.3	ENSG00000074319.12	TSG101-001	TSG101	protein_coding	1824	-12.91	-3.2275	1	32	155	186	7251	tumor susceptibility 101
piRNA|DQ571031	32	ENST00000545247.6	ENSG00000074319.12	TSG101-006	TSG101	retained_intron	783	-12.91	-3.2275	1	32	681	712	7251	tumor susceptibility 101
piRNA|DQ571031	32	ENST00000544804.5	ENSG00000074319.12	TSG101-009	TSG101	processed_transcript	391	-12.91	-3.2275	1	32	321	352	7251	tumor susceptibility 101
piRNA|DQ571031	32	ENST00000438874.6	ENSG00000074319.12	TSG101-008	TSG101	processed_transcript	581	-12.91	-3.2275	1	32	493	524	7251	tumor susceptibility 101
piRNA|DQ571031	32	ENST00000535077.1	ENSG00000074319.12	TSG101-005	TSG101	processed_transcript	685	-12.91	-3.2275	1	32	576	607	7251	tumor susceptibility 101
piRNA|DQ571031	32	ENST00000417537.1	ENSG00000105835.11	NAMPT-004	NAMPT	protein_coding	300	-9.64	-3.2133	1	32	131	162	10135	nicotinamide phosphoribosyltransferase
piRNA|DQ571031	32	ENST00000537041.5	ENSG00000112531.16	QKI-016	QKI	protein_coding	583	-6.41	-3.205	1	32	39	70	9444	QKI, KH domain containing, RNA binding
piRNA|DQ571031	32	ENST00000607272.2	ENSG00000116062.14	MSH6-009	MSH6	processed_transcript	2219	-9.31	-3.1033	1	32	835	866	2956	mutS homolog 6
piRNA|DQ571031	32	ENST00000225474.6	ENSG00000108342.12	CSF3-001	CSF3	protein_coding	1509	-9.2	-3.0667	1	32	1164	1195	1440	colony stimulating factor 3 (granulocyte)
piRNA|DQ571031	32	ENST00000579852.1	ENSG00000108342.12	CSF3-007	CSF3	nonsense_mediated_decay	1288	-9.2	-3.0667	1	32	1109	1140	1440	colony stimulating factor 3 (granulocyte)
piRNA|DQ571031	32	ENST00000479880.1	ENSG00000108342.12	CSF3-005	CSF3	retained_intron	947	-9.2	-3.0667	1	32	438	469	1440	colony stimulating factor 3 (granulocyte)
piRNA|DQ571031	32	ENST00000331769.6	ENSG00000108342.12	CSF3-002	CSF3	protein_coding	1673	-9.2	-3.0667	1	32	1164	1195	1440	colony stimulating factor 3 (granulocyte)
piRNA|DQ571031	32	ENST00000394148.7	ENSG00000108342.12	CSF3-004	CSF3	protein_coding	622	-9.2	-3.0667	1	32	273	304	1440	colony stimulating factor 3 (granulocyte)
piRNA|DQ571031	32	ENST00000577675.1	ENSG00000108342.12	CSF3-006	CSF3	protein_coding	1360	-9.2	-3.0667	1	32	109	140	1440	colony stimulating factor 3 (granulocyte)
piRNA|DQ571031	32	ENST00000490377.1	ENSG00000137936.16	BCAR3-007	BCAR3	processed_transcript	467	-9.12	-3.04	1	32	215	246	8412	breast cancer anti-estrogen resistance 3
piRNA|DQ571031	32	ENST00000469435.1	ENSG00000067082.14	KLF6-002	KLF6	protein_coding	2169	-20.68	-2.9543	1	32	1171	1202	1316	Kruppel-like factor 6
piRNA|DQ571031	32	ENST00000607092.1	ENSG00000257923.9	CUX1-011	CUX1	retained_intron	559	-11.6	-2.9	1	32	9	40	1523	cut-like homeobox 1
piRNA|DQ571031	32	ENST00000526958.5	ENSG00000085117.11	CD82-008	CD82	protein_coding	538	-11.6	-2.9	1	32	121	152	3732	CD82 molecule
piRNA|DQ571031	32	ENST00000532544.5	ENSG00000085117.11	CD82-004	CD82	protein_coding	580	-11.6	-2.9	1	32	507	538	3732	CD82 molecule
piRNA|DQ571031	32	ENST00000525898.5	ENSG00000085117.11	CD82-010	CD82	retained_intron	1405	-11.6	-2.9	1	32	576	607	3732	CD82 molecule
piRNA|DQ571031	32	ENST00000527737.5	ENSG00000085117.11	CD82-005	CD82	protein_coding	654	-11.6	-2.9	1	32	620	651	3732	CD82 molecule
piRNA|DQ571031	32	ENST00000525813.5	ENSG00000085117.11	CD82-009	CD82	protein_coding	573	-11.6	-2.9	1	32	75	106	3732	CD82 molecule
piRNA|DQ571031	32	ENST00000530601.1	ENSG00000085117.11	CD82-012	CD82	protein_coding	581	-11.6	-2.9	1	32	45	76	3732	CD82 molecule
piRNA|DQ571031	32	ENST00000530931.1	ENSG00000085117.11	CD82-014	CD82	processed_transcript	891	-11.6	-2.9	1	32	468	499	3732	CD82 molecule
piRNA|DQ571031	32	ENST00000373578.6	ENSG00000197122.11	SRC-001	SRC	protein_coding	4630	-11.54	-2.885	1	32	2889	2920	6714	SRC proto-oncogene, non-receptor tyrosine kinase
piRNA|DQ571031	32	ENST00000358208.8	ENSG00000197122.11	SRC-201	SRC	protein_coding	3851	-11.54	-2.885	1	32	2271	2302	6714	SRC proto-oncogene, non-receptor tyrosine kinase
piRNA|DQ571031	32	ENST00000373567.6	ENSG00000197122.11	SRC-002	SRC	protein_coding	4321	-11.54	-2.885	1	32	2889	2920	6714	SRC proto-oncogene, non-receptor tyrosine kinase
piRNA|DQ571031	32	ENST00000373558.2	ENSG00000197122.11	SRC-005	SRC	protein_coding	4304	-11.54	-2.885	1	32	2889	2920	6714	SRC proto-oncogene, non-receptor tyrosine kinase
piRNA|DQ571031	32	ENST00000472968.1	ENSG00000197122.11	SRC-003	SRC	processed_transcript	461	-11.54	-2.885	1	32	230	261	6714	SRC proto-oncogene, non-receptor tyrosine kinase
piRNA|DQ571031	32	ENST00000559941.1	ENSG00000080644.15	CHRNA3-006	CHRNA3	processed_transcript	592	-11.51	-2.8775	1	32	482	513	1136	cholinergic receptor, nicotinic, alpha 3 (neuronal)
piRNA|DQ571031	32	ENST00000554826.1	ENSG00000142208.15	AKT1-016	AKT1	retained_intron	572	-11.45	-2.8625	1	32	4	35	207	v-akt murine thymoma viral oncogene homolog 1
piRNA|DQ571031	32	ENST00000588123.1	ENSG00000116044.15	NFE2L2-015	NFE2L2	protein_coding	814	-5.67	-2.835	1	32	690	721	4780	nuclear factor, erythroid 2-like 2
piRNA|DQ571031	32	ENST00000263981.9	ENSG00000109670.13	FBXW7-005	FBXW7	protein_coding	3743	-8.43	-2.81	1	32	3120	3151	55294	F-box and WD repeat domain containing 7, E3 ubiquitin protein ligase
piRNA|DQ571031	32	ENST00000604822.1	ENSG00000109670.13	FBXW7-009	FBXW7	retained_intron	570	-8.43	-2.81	1	32	222	253	55294	F-box and WD repeat domain containing 7, E3 ubiquitin protein ligase
piRNA|DQ571031	32	ENST00000375702.5	ENSG00000168646.12	AXIN2-004	AXIN2	protein_coding	2541	-11.24	-2.81	1	32	1542	1573	8313	axin 2
piRNA|DQ571031	32	ENST00000578251.1	ENSG00000168646.12	AXIN2-009	AXIN2	retained_intron	588	-11.24	-2.81	1	32	200	231	8313	axin 2
piRNA|DQ571031	32	ENST00000511452.1	ENSG00000170448.11	NFXL1-005	NFXL1	retained_intron	419	-5.39	-2.695	1	32	272	303	152518	nuclear transcription factor, X-box binding-like 1
piRNA|DQ571031	32	ENST00000354383.10	ENSG00000132781.17	MUTYH-007	MUTYH	protein_coding	1744	-15.76	-2.6267	1	32	297	328	4595	mutY homolog
piRNA|DQ571031	32	ENST00000475516.5	ENSG00000132781.17	MUTYH-009	MUTYH	nonsense_mediated_decay	1677	-15.76	-2.6267	1	32	297	328	4595	mutY homolog
piRNA|DQ571031	32	ENST00000355498.6	ENSG00000132781.17	MUTYH-008	MUTYH	protein_coding	1776	-15.76	-2.6267	1	32	297	328	4595	mutY homolog
piRNA|DQ571031	32	ENST00000531105.5	ENSG00000132781.17	MUTYH-037	MUTYH	protein_coding	501	-15.76	-2.6267	1	32	328	359	4595	mutY homolog
piRNA|DQ571031	32	ENST00000474703.1	ENSG00000132781.17	MUTYH-017	MUTYH	retained_intron	577	-15.76	-2.6267	1	32	476	507	4595	mutY homolog
piRNA|DQ571031	32	ENST00000534453.1	ENSG00000132781.17	MUTYH-032	MUTYH	retained_intron	672	-15.76	-2.6267	1	32	427	458	4595	mutY homolog
piRNA|DQ571031	32	ENST00000521108.5	ENSG00000072571.19	HMMR-009	HMMR	retained_intron	671	-5.18	-2.59	1	32	95	126	3161	hyaluronan-mediated motility receptor (RHAMM)
piRNA|DQ571031	32	ENST00000612720.1	ENSG00000276019.1	HULC.1-201	HULC	misc_RNA	240	-5.18	-2.59	1	32	93	124
piRNA|DQ571031	32	ENST00000526567.5	ENSG00000149311.18	ATM-004	ATM	protein_coding	560	-5.18	-2.59	1	32	417	448	472	ATM serine/threonine kinase
piRNA|DQ571031	32	ENST00000565038.1	ENSG00000083093.9	PALB2-004	PALB2	nonsense_mediated_decay	344	-5.18	-2.59	1	32	259	290	79728	partner and localizer of BRCA2
piRNA|DQ571031	32	ENST00000407977.6	ENSG00000108375.12	RNF43-003	RNF43	protein_coding	5516	-12.94	-2.588	1	32	3559	3590	54894	ring finger protein 43
piRNA|DQ571031	32	ENST00000583753.5	ENSG00000108375.12	RNF43-005	RNF43	protein_coding	3560	-12.94	-2.588	1	32	2383	2414	54894	ring finger protein 43
piRNA|DQ571031	32	ENST00000584437.5	ENSG00000108375.12	RNF43-002	RNF43	protein_coding	5575	-12.94	-2.588	1	32	2383	2414	54894	ring finger protein 43
piRNA|DQ571031	32	ENST00000577716.5	ENSG00000108375.12	RNF43-001	RNF43	protein_coding	4367	-12.94	-2.588	1	32	2383	2414	54894	ring finger protein 43
piRNA|DQ571031	32	ENST00000577625.5	ENSG00000108375.12	RNF43-006	RNF43	protein_coding	2198	-12.94	-2.588	1	32	1132	1163	54894	ring finger protein 43
piRNA|DQ571031	32	ENST00000581868.1	ENSG00000108375.12	RNF43-004	RNF43	protein_coding	2610	-12.94	-2.588	1	32	1557	1588	54894	ring finger protein 43
piRNA|DQ571031	32	ENST00000307078.9	ENSG00000168646.12	AXIN2-001	AXIN2	protein_coding	4259	-15.17	-2.5283	1	32	3055	3086	8313	axin 2
piRNA|DQ571031	32	ENST00000618960.4	ENSG00000168646.12	AXIN2-202	AXIN2	protein_coding	4060	-15.17	-2.5283	1	32	2856	2887	8313	axin 2
piRNA|DQ571031	32	ENST00000358402.8	ENSG00000125952.18	MAX-001	MAX	protein_coding	1973	-16.85	-2.4071	1	32	1458	1489	4149	MYC associated factor X
piRNA|DQ571031	32	ENST00000618858.4	ENSG00000125952.18	MAX-201	MAX	protein_coding	2141	-16.85	-2.4071	1	32	1458	1489	4149	MYC associated factor X
piRNA|DQ571031	32	ENST00000394606.6	ENSG00000125952.18	MAX-008	MAX	nonsense_mediated_decay	2097	-16.85	-2.4071	1	32	1455	1486	4149	MYC associated factor X
piRNA|DQ571031	32	ENST00000555932.5	ENSG00000125952.18	MAX-011	MAX	protein_coding	1673	-16.85	-2.4071	1	32	1424	1455	4149	MYC associated factor X
piRNA|DQ571031	32	ENST00000284165.10	ENSG00000125952.18	MAX-004	MAX	protein_coding	3155	-16.85	-2.4071	1	32	1380	1411	4149	MYC associated factor X
piRNA|DQ571031	32	ENST00000358664.8	ENSG00000125952.18	MAX-002	MAX	protein_coding	1546	-16.85	-2.4071	1	32	1038	1069	4149	MYC associated factor X
piRNA|DQ571031	32	ENST00000555419.5	ENSG00000125952.18	MAX-012	MAX	protein_coding	765	-16.85	-2.4071	1	32	496	527	4149	MYC associated factor X
piRNA|DQ571031	32	ENST00000554162.1	ENSG00000165525.17	NEMF-006	NEMF	processed_transcript	492	-9.54	-2.385	1	32	393	424
piRNA|DQ571031	32	ENST00000605917.1	ENSG00000272168.6	CASC15-006	CASC15	lincRNA	4461	-9.47	-2.3675	1	32	4204	4235
piRNA|DQ571031	32	ENST00000461124.1	ENSG00000067082.14	KLF6-005	KLF6	processed_transcript	764	-9.44	-2.36	1	32	243	274	1316	Kruppel-like factor 6
piRNA|DQ571031	32	ENST00000600859.5	ENSG00000062822.12	POLD1-003	POLD1	nonsense_mediated_decay	3474	-14.01	-2.335	1	32	3027	3058	5424	polymerase (DNA directed), delta 1, catalytic subunit
piRNA|DQ571031	32	ENST00000613923.4	ENSG00000062822.12	POLD1-201	POLD1	protein_coding	3542	-14.01	-2.335	1	32	3214	3245	5424	polymerase (DNA directed), delta 1, catalytic subunit
piRNA|DQ571031	32	ENST00000440232.6	ENSG00000062822.12	POLD1-002	POLD1	protein_coding	3444	-14.01	-2.335	1	32	3132	3163	5424	polymerase (DNA directed), delta 1, catalytic subunit
piRNA|DQ571031	32	ENST00000599857.5	ENSG00000062822.12	POLD1-001	POLD1	protein_coding	3435	-14.01	-2.335	1	32	3132	3163	5424	polymerase (DNA directed), delta 1, catalytic subunit
piRNA|DQ571031	32	ENST00000595904.5	ENSG00000062822.12	POLD1-004	POLD1	protein_coding	3402	-14.01	-2.335	1	32	3143	3174	5424	polymerase (DNA directed), delta 1, catalytic subunit
piRNA|DQ571031	32	ENST00000538136.1	ENSG00000116062.14	MSH6-201	MSH6	protein_coding	4055	-9.33	-2.3325	1	32	657	688	2956	mutS homolog 6
piRNA|DQ571031	32	ENST00000405271.5	ENSG00000119888.10	EPCAM-002	EPCAM	protein_coding	1530	-11.56	-2.312	1	32	1162	1193	4072	epithelial cell adhesion molecule
piRNA|DQ571031	32	ENST00000456133.5	ENSG00000119888.10	EPCAM-003	EPCAM	nonsense_mediated_decay	1501	-11.56	-2.312	1	32	1138	1169	4072	epithelial cell adhesion molecule
piRNA|DQ571031	32	ENST00000292408.8	ENSG00000160867.14	FGFR4-001	FGFR4	protein_coding	3122	-11.48	-2.296	1	32	4	35	2264	fibroblast growth factor receptor 4
piRNA|DQ571031	32	ENST00000503708.5	ENSG00000160867.14	FGFR4-010	FGFR4	protein_coding	770	-11.48	-2.296	1	32	692	723	2264	fibroblast growth factor receptor 4
piRNA|DQ571031	32	ENST00000393648.6	ENSG00000160867.14	FGFR4-003	FGFR4	protein_coding	2733	-11.48	-2.296	1	32	60	91	2264	fibroblast growth factor receptor 4
piRNA|DQ571031	32	ENST00000514472.1	ENSG00000160867.14	FGFR4-012	FGFR4	protein_coding	552	-11.48	-2.296	1	32	8	39	2264	fibroblast growth factor receptor 4
piRNA|DQ571031	32	ENST00000502906.5	ENSG00000160867.14	FGFR4-004	FGFR4	protein_coding	2638	-11.48	-2.296	1	32	1453	1484	2264	fibroblast growth factor receptor 4
piRNA|DQ571031	32	ENST00000510911.5	ENSG00000160867.14	FGFR4-009	FGFR4	protein_coding	709	-11.48	-2.296	1	32	6	37	2264	fibroblast growth factor receptor 4
piRNA|DQ571031	32	ENST00000507708.1	ENSG00000160867.14	FGFR4-011	FGFR4	processed_transcript	476	-11.48	-2.296	1	32	6	37	2264	fibroblast growth factor receptor 4
piRNA|DQ571031	32	ENST00000566508.5	ENSG00000205336.11	ADGRG1-069	ADGRG1	protein_coding	572	-6.73	-2.2433	1	32	196	227	9289	adhesion G protein-coupled receptor G1
piRNA|DQ571031	32	ENST00000372004.7	ENSG00000124151.18	NCOA3-001	NCOA3	protein_coding	7939	-17.84	-2.23	1	32	3515	3546	8202	nuclear receptor coactivator 3
piRNA|DQ571031	32	ENST00000371998.7	ENSG00000124151.18	NCOA3-003	NCOA3	protein_coding	4668	-17.84	-2.23	1	32	257	288	8202	nuclear receptor coactivator 3
piRNA|DQ571031	32	ENST00000371997.3	ENSG00000124151.18	NCOA3-002	NCOA3	protein_coding	6750	-17.84	-2.23	1	32	2380	2411	8202	nuclear receptor coactivator 3
piRNA|DQ571031	32	ENST00000367113.4	ENSG00000078269.13	SYNJ2-004	SYNJ2	protein_coding	499	-6.58	-2.1933	1	32	57	88	8871	synaptojanin 2
piRNA|DQ571031	32	ENST00000406134.5	ENSG00000095002.13	MSH2-002	MSH2	protein_coding	3628	-10.93	-2.186	1	32	1719	1750	4436	mutS homolog 2
piRNA|DQ571031	32	ENST00000637264.1	ENSG00000140521.12	POLG-015	POLG	protein_coding	3153	-8.68	-2.17	1	32	1356	1387	5428	polymerase (DNA directed), gamma
piRNA|DQ571031	32	ENST00000419336.6	ENSG00000087085.13	ACHE-002	ACHE	protein_coding	1906	-8.59	-2.1475	1	32	1545	1576	43	acetylcholinesterase (Yt blood group)
piRNA|DQ571031	32	ENST00000241069.9	ENSG00000087085.13	ACHE-001	ACHE	protein_coding	2172	-8.59	-2.1475	1	32	1811	1842	43	acetylcholinesterase (Yt blood group)
piRNA|DQ571031	32	ENST00000412389.5	ENSG00000087085.13	ACHE-013	ACHE	protein_coding	2218	-8.59	-2.1475	1	32	1860	1891	43	acetylcholinesterase (Yt blood group)
piRNA|DQ571031	32	ENST00000350721.8	ENSG00000175054.14	ATR-001	ATR	protein_coding	8249	-12.83	-2.1383	1	32	2299	2330	545	ATR serine/threonine kinase
piRNA|DQ571031	32	ENST00000554974.5	ENSG00000126215.13	XRCC3-012	XRCC3	protein_coding	575	-10.6	-2.12	1	32	459	490	7517	X-ray repair complementing defective repair in Chinese hamster cells 3
piRNA|DQ571031	32	ENST00000554774.1	ENSG00000126215.13	XRCC3-016	XRCC3	retained_intron	510	-10.6	-2.12	1	32	410	441	7517	X-ray repair complementing defective repair in Chinese hamster cells 3
piRNA|DQ571031	32	ENST00000415046.6	ENSG00000152894.14	PTPRK-009	PTPRK	protein_coding	1029	-8.45	-2.1125	1	32	331	362	5796	protein tyrosine phosphatase, receptor type, K
piRNA|DQ571031	32	ENST00000415055.2	ENSG00000152894.14	PTPRK-007	PTPRK	protein_coding	782	-8.45	-2.1125	1	32	218	249	5796	protein tyrosine phosphatase, receptor type, K
piRNA|DQ571031	32	ENST00000427845.5	ENSG00000114867.20	EIF4G1-012	EIF4G1	protein_coding	5038	-12.67	-2.1117	1	32	1151	1182	1981	eukaryotic translation initiation factor 4 gamma, 1
piRNA|DQ571031	32	ENST00000411531.5	ENSG00000114867.20	EIF4G1-038	EIF4G1	protein_coding	4683	-12.67	-2.1117	1	32	1151	1182	1981	eukaryotic translation initiation factor 4 gamma, 1
piRNA|DQ571031	32	ENST00000369389.6	ENSG00000148737.16	TCF7L2-021	TCF7L2	protein_coding	691	-16.87	-2.1088	1	32	235	266	6934	transcription factor 7-like 2 (T-cell specific, HMG-box)
piRNA|DQ571031	32	ENST00000536728.5	ENSG00000214530.8	STARD10-017	STARD10	protein_coding	451	-8.16	-2.04	1	32	323	354	10809	StAR-related lipid transfer (START) domain containing 10
piRNA|DQ571031	32	ENST00000494229.1	ENSG00000206538.8	VGLL3-003	VGLL3	protein_coding	624	-10.07	-2.014	1	32	395	426
piRNA|DQ571031	32	ENST00000545603.1	ENSG00000134627.11	PIWIL4-005	PIWIL4	protein_coding	587	-6.35	-3.175	1	32	169	200	143689	piwi-like RNA-mediated gene silencing 4
piRNA|DQ571031	32	ENST00000524328.1	ENSG00000123908.11	AGO2-006	2002-08-01	protein_coding	316	-8.49	-2.1225	1	32	253	284	27161	argonaute RISC catalytic component 2
piRNA|DQ572769	26	ENST00000199448.8	ENSG00000086289.11	EPDR1-001	EPDR1	protein_coding	2599	-18.03	-9.015	1	26	356	381	54749	ependymin related 1
piRNA|DQ572769	26	ENST00000423717.1	ENSG00000086289.11	EPDR1-004	EPDR1	protein_coding	638	-18.03	-9.015	1	26	259	284	54749	ependymin related 1
piRNA|DQ572769	26	ENST00000357302.8	ENSG00000184371.13	CSF1-008	CSF1	protein_coding	597	-16.46	-8.23	1	26	413	438	1435	colony stimulating factor 1 (macrophage)
piRNA|DQ572769	26	ENST00000329608.10	ENSG00000184371.13	CSF1-001	CSF1	protein_coding	4210	-16.46	-8.23	1	26	1204	1229	1435	colony stimulating factor 1 (macrophage)
piRNA|DQ572769	26	ENST00000488198.5	ENSG00000184371.13	CSF1-005	CSF1	protein_coding	1009	-16.46	-8.23	1	26	844	869	1435	colony stimulating factor 1 (macrophage)
piRNA|DQ572769	26	ENST00000369802.7	ENSG00000184371.13	CSF1-002	CSF1	protein_coding	2484	-16.46	-8.23	1	26	938	963	1435	colony stimulating factor 1 (macrophage)
piRNA|DQ572769	26	ENST00000420111.6	ENSG00000184371.13	CSF1-004	CSF1	protein_coding	1083	-16.46	-8.23	1	26	1022	1047	1435	colony stimulating factor 1 (macrophage)
piRNA|DQ572769	26	ENST00000442598.5	ENSG00000085999.11	RAD54L-201	RAD54L	protein_coding	2549	-13.56	-6.78	1	26	773	798	8438	RAD54-like (S. cerevisiae)
piRNA|DQ572769	26	ENST00000371975.8	ENSG00000085999.11	RAD54L-001	RAD54L	protein_coding	3108	-13.56	-6.78	1	26	772	797	8438	RAD54-like (S. cerevisiae)
piRNA|DQ572769	26	ENST00000487700.1	ENSG00000085999.11	RAD54L-006	RAD54L	processed_transcript	472	-13.56	-6.78	1	26	365	390	8438	RAD54-like (S. cerevisiae)
piRNA|DQ572769	26	ENST00000472889.2	ENSG00000085999.11	RAD54L-004	RAD54L	protein_coding	767	-13.56	-6.78	1	26	97	122	8438	RAD54-like (S. cerevisiae)
piRNA|DQ572769	26	ENST00000473251.2	ENSG00000085999.11	RAD54L-008	RAD54L	nonsense_mediated_decay	834	-13.56	-6.78	1	26	58	83	8438	RAD54-like (S. cerevisiae)
piRNA|DQ572769	26	ENST00000476687.2	ENSG00000085999.11	RAD54L-009	RAD54L	nonsense_mediated_decay	574	-13.56	-6.78	1	26	229	254	8438	RAD54-like (S. cerevisiae)
piRNA|DQ572769	26	ENST00000476760.1	ENSG00000112655.15	PTK7-013	PTK7	protein_coding	902	-13.35	-6.675	1	26	380	405	5754	protein tyrosine kinase 7 (inactive)
piRNA|DQ572769	26	ENST00000263083.10	ENSG00000108963.17	DPH1-001	DPH1	protein_coding	2221	-13.35	-6.675	1	26	628	653	1801	diphthamide biosynthesis 1
piRNA|DQ572769	26	ENST00000575667.5	ENSG00000108963.17	DPH1-002	DPH1	nonsense_mediated_decay	1644	-13.35	-6.675	1	26	288	313	1801	diphthamide biosynthesis 1
piRNA|DQ572769	26	ENST00000571418.5	ENSG00000108963.17	DPH1-007	DPH1	protein_coding	1733	-13.35	-6.675	1	26	222	247	1801	diphthamide biosynthesis 1
piRNA|DQ572769	26	ENST00000572819.6	ENSG00000108963.17	DPH1-011	DPH1	retained_intron	1345	-13.35	-6.675	1	26	839	864	1801	diphthamide biosynthesis 1
piRNA|DQ572769	26	ENST00000576129.5	ENSG00000108963.17	DPH1-015	DPH1	retained_intron	991	-13.35	-6.675	1	26	383	408	1801	diphthamide biosynthesis 1
piRNA|DQ572769	26	ENST00000369801.1	ENSG00000184371.13	CSF1-003	CSF1	protein_coding	1364	-12.32	-6.16	1	26	851	876	1435	colony stimulating factor 1 (macrophage)
piRNA|DQ572769	26	ENST00000593103.1	ENSG00000129667.12	RHBDF2-018	RHBDF2	retained_intron	562	-12.32	-6.16	1	26	35	60	79651	rhomboid 5 homolog 2 (Drosophila)
piRNA|DQ572769	26	ENST00000572214.5	ENSG00000108963.17	DPH1-013	DPH1	retained_intron	946	-10.99	-5.495	1	26	306	331	1801	diphthamide biosynthesis 1
piRNA|DQ572769	26	ENST00000607788.1	ENSG00000108963.17	DPH1-018	DPH1	protein_coding	775	-10.99	-5.495	1	26	653	678	1801	diphthamide biosynthesis 1
piRNA|DQ572769	26	ENST00000335858.11	ENSG00000185379.20	RAD51D-003	RAD51D	protein_coding	1353	-10.97	-5.485	1	26	1061	1086	5892	RAD51 paralog D
piRNA|DQ572769	26	ENST00000586210.5	ENSG00000185379.20	RAD51D-008	RAD51D	nonsense_mediated_decay	1194	-10.97	-5.485	1	26	677	702	5892	RAD51 paralog D
piRNA|DQ572769	26	ENST00000404944.3	ENSG00000127946.16	HIP1-005	HIP1	retained_intron	728	-10.72	-5.36	1	26	293	318	3092	huntingtin interacting protein 1
piRNA|DQ572769	26	ENST00000519303.6	ENSG00000076554.15	TPD52-003	TPD52	protein_coding	1594	-10.72	-5.36	1	26	1163	1188	7163	tumor protein D52
piRNA|DQ572769	26	ENST00000479696.1	ENSG00000165238.16	WNK2-006	WNK2	processed_transcript	532	-10.72	-5.36	1	26	442	467	65268	WNK lysine deficient protein kinase 2
piRNA|DQ572769	26	ENST00000425083.3	ENSG00000115705.20	TPO-009	TPO	processed_transcript	718	-14.89	-4.9633	1	26	500	525	7173	thyroid peroxidase
piRNA|DQ572769	26	ENST00000587421.5	ENSG00000175387.15	SMAD2-007	SMAD2	protein_coding	575	-9.92	-4.96	1	26	428	453	4087	SMAD family member 2
piRNA|DQ572769	26	ENST00000478619.1	ENSG00000068028.17	RASSF1-011	RASSF1	retained_intron	2060	-14.59	-4.8633	1	26	1795	1820	11186	Ras association (RalGDS/AF-6) domain family member 1
piRNA|DQ572769	26	ENST00000488024.1	ENSG00000068028.17	RASSF1-010	RASSF1	processed_transcript	1385	-14.59	-4.8633	1	26	1270	1295	11186	Ras association (RalGDS/AF-6) domain family member 1
piRNA|DQ572769	26	ENST00000494145.1	ENSG00000068028.17	RASSF1-009	RASSF1	retained_intron	1358	-14.59	-4.8633	1	26	896	921	11186	Ras association (RalGDS/AF-6) domain family member 1
piRNA|DQ572769	26	ENST00000238044.7	ENSG00000119147.9	C2orf40-001	C2orf40	protein_coding	789	-9.57	-4.785	1	26	706	731	84417	chromosome 2 open reading frame 40
piRNA|DQ572769	26	ENST00000366560.3	ENSG00000091483.6	FH-001	FH	protein_coding	1797	-9.12	-4.56	1	26	564	589	2271	fumarate hydratase
piRNA|DQ572769	26	ENST00000420813.5	ENSG00000116062.14	MSH6-005	MSH6	protein_coding	491	-9.12	-4.56	1	26	146	171	2956	mutS homolog 6
piRNA|DQ572769	26	ENST00000485723.1	ENSG00000127946.16	HIP1-007	HIP1	processed_transcript	419	-9.12	-4.56	1	26	170	195	3092	huntingtin interacting protein 1
piRNA|DQ572769	26	ENST00000311420.13	ENSG00000135679.22	MDM2-010	MDM2	nonsense_mediated_decay	1583	-9.12	-4.56	1	26	713	738	4193	MDM2 proto-oncogene, E3 ubiquitin protein ligase
piRNA|DQ572769	26	ENST00000543093.1	ENSG00000182578.13	CSF1R-201	CSF1R	protein_coding	921	-9.03	-4.515	1	26	706	731	1436	colony stimulating factor 1 receptor
piRNA|DQ572769	26	ENST00000502660.5	ENSG00000182578.13	CSF1R-003	CSF1R	retained_intron	1388	-9.03	-4.515	1	26	833	858	1436	colony stimulating factor 1 receptor
piRNA|DQ572769	26	ENST00000511344.1	ENSG00000182578.13	CSF1R-004	CSF1R	protein_coding	655	-9.03	-4.515	1	26	494	519	1436	colony stimulating factor 1 receptor
piRNA|DQ572769	26	ENST00000428863.6	ENSG00000135679.22	MDM2-202	MDM2	protein_coding	1037	-18.02	-4.505	1	26	215	240	4193	MDM2 proto-oncogene, E3 ubiquitin protein ligase
piRNA|DQ572769	26	ENST00000393412.7	ENSG00000135679.22	MDM2-201	MDM2	protein_coding	1404	-18.02	-4.505	1	26	593	618	4193	MDM2 proto-oncogene, E3 ubiquitin protein ligase
piRNA|DQ572769	26	ENST00000584601.5	ENSG00000141736.13	ERBB2-001	ERBB2	protein_coding	4792	-12.94	-4.3133	1	26	4753	4778	2064	erb-b2 receptor tyrosine kinase 2
piRNA|DQ572769	26	ENST00000406381.6	ENSG00000141736.13	ERBB2-201	ERBB2	protein_coding	4564	-12.94	-4.3133	1	26	285	310	2064	erb-b2 receptor tyrosine kinase 2
piRNA|DQ572769	26	ENST00000541774.5	ENSG00000141736.13	ERBB2-202	ERBB2	protein_coding	4341	-12.94	-4.3133	1	26	285	310	2064	erb-b2 receptor tyrosine kinase 2
piRNA|DQ572769	26	ENST00000445658.6	ENSG00000141736.13	ERBB2-004	ERBB2	protein_coding	3238	-12.94	-4.3133	1	26	2957	2982	2064	erb-b2 receptor tyrosine kinase 2
piRNA|DQ572769	26	ENST00000584450.5	ENSG00000141736.13	ERBB2-005	ERBB2	protein_coding	3730	-12.94	-4.3133	1	26	3497	3522	2064	erb-b2 receptor tyrosine kinase 2
piRNA|DQ572769	26	ENST00000578373.5	ENSG00000141736.13	ERBB2-007	ERBB2	nonsense_mediated_decay	4523	-12.94	-4.3133	1	26	200	225	2064	erb-b2 receptor tyrosine kinase 2
piRNA|DQ572769	26	ENST00000269571.9	ENSG00000141736.13	ERBB2-008	ERBB2	protein_coding	4545	-12.94	-4.3133	1	26	285	310	2064	erb-b2 receptor tyrosine kinase 2
piRNA|DQ572769	26	ENST00000536578.5	ENSG00000167699.13	GLOD4-201	GLOD4	protein_coding	2497	-8.3	-4.15	1	26	1982	2007	51031	glyoxalase domain containing 4
piRNA|DQ572769	26	ENST00000349937.7	ENSG00000148737.16	TCF7L2-024	TCF7L2	protein_coding	725	-7.91	-3.955	1	26	484	509	6934	transcription factor 7-like 2 (T-cell specific, HMG-box)
piRNA|DQ572769	26	ENST00000637321.1	ENSG00000148737.16	TCF7L2-023	TCF7L2	processed_transcript	430	-7.91	-3.955	1	23	408	430	6934	transcription factor 7-like 2 (T-cell specific, HMG-box)
piRNA|DQ572769	26	ENST00000636447.1	ENSG00000148737.16	TCF7L2-020	TCF7L2	processed_transcript	550	-7.91	-3.955	1	26	494	519	6934	transcription factor 7-like 2 (T-cell specific, HMG-box)
piRNA|DQ572769	26	ENST00000637574.1	ENSG00000148737.16	TCF7L2-016	TCF7L2	protein_coding	933	-7.91	-3.955	1	26	712	737	6934	transcription factor 7-like 2 (T-cell specific, HMG-box)
piRNA|DQ572769	26	ENST00000276659.9	ENSG00000147655.10	RSPO2-001	RSPO2	protein_coding	3111	-11.78	-3.9267	1	26	290	315	340419	R-spondin 2
piRNA|DQ572769	26	ENST00000511792.5	ENSG00000153071.14	DAB2-011	DAB2	protein_coding	551	-7.71	-3.855	1	26	342	367	1601	Dab, mitogen-responsive phosphoprotein, homolog 2 (Drosophila)
piRNA|DQ572769	26	ENST00000614496.4	ENSG00000116062.14	MSH6-203	MSH6	protein_coding	4150	-11.19	-3.73	1	26	1192	1217	2956	mutS homolog 6
piRNA|DQ572769	26	ENST00000540021.5	ENSG00000116062.14	MSH6-202	MSH6	protein_coding	3930	-11.19	-3.73	1	26	1192	1217	2956	mutS homolog 6
piRNA|DQ572769	26	ENST00000622629.4	ENSG00000116062.14	MSH6-205	MSH6	protein_coding	4324	-11.19	-3.73	1	26	1196	1221	2956	mutS homolog 6
piRNA|DQ572769	26	ENST00000445503.5	ENSG00000116062.14	MSH6-002	MSH6	nonsense_mediated_decay	4158	-11.19	-3.73	1	26	1200	1225	2956	mutS homolog 6
piRNA|DQ572769	26	ENST00000234420.9	ENSG00000116062.14	MSH6-001	MSH6	protein_coding	7476	-11.19	-3.73	1	26	4348	4373	2956	mutS homolog 6
piRNA|DQ572769	26	ENST00000456246.1	ENSG00000116062.14	MSH6-003	MSH6	nonsense_mediated_decay	846	-11.19	-3.73	1	26	560	585	2956	mutS homolog 6
piRNA|DQ572769	26	ENST00000616033.4	ENSG00000116062.14	MSH6-204	MSH6	protein_coding	3429	-11.19	-3.73	1	26	373	398	2956	mutS homolog 6
piRNA|DQ572769	26	ENST00000493177.1	ENSG00000116062.14	MSH6-007	MSH6	processed_transcript	813	-11.19	-3.73	1	26	720	745	2956	mutS homolog 6
piRNA|DQ572769	26	ENST00000561912.2	ENSG00000272168.6	CASC15-007	CASC15	lincRNA	1449	-10.97	-3.6567	1	26	98	123
piRNA|DQ572769	26	ENST00000216218.7	ENSG00000100380.13	ST13-001	ST13	protein_coding	3595	-10.97	-3.6567	1	26	2503	2528	6767	suppression of tumorigenicity 13 (colon carcinoma) (Hsp70 interacting protein)
piRNA|DQ572769	26	ENST00000497042.1	ENSG00000091483.6	FH-002	FH	processed_transcript	351	-7.18	-3.59	1	26	221	246	2271	fumarate hydratase
piRNA|DQ572769	26	ENST00000503290.1	ENSG00000129116.17	PALLD-013	PALLD	protein_coding	628	-7.18	-3.59	1	26	260	285	23022	palladin, cytoskeletal associated protein
piRNA|DQ572769	26	ENST00000415488.1	ENSG00000091831.22	ESR1-010	ESR1	protein_coding	323	-7.18	-3.59	1	26	154	179	2099	estrogen receptor 1
piRNA|DQ572769	26	ENST00000538465.7	ENSG00000065559.14	MAP2K4-008	MAP2K4	nonsense_mediated_decay	925	-7.18	-3.59	1	26	579	604	6416	mitogen-activated protein kinase kinase 4
piRNA|DQ572769	26	ENST00000634690.1	ENSG00000100393.12	EP300-005	EP300	protein_coding	559	-7.11	-3.555	1	26	153	178	2033	E1A binding protein p300
piRNA|DQ572769	26	ENST00000482755.6	ENSG00000085733.15	CTTN-004	CTTN	retained_intron	1087	-10.45	-3.4833	1	26	1015	1040	2017	cortactin
piRNA|DQ572769	26	ENST00000527622.5	ENSG00000085733.15	CTTN-010	CTTN	processed_transcript	597	-10.45	-3.4833	1	26	443	468	2017	cortactin
piRNA|DQ572769	26	ENST00000618469.1	ENSG00000012048.20	BRCA1-027	BRCA1	protein_coding	718	-10.45	-3.4833	1	26	408	433	672	breast cancer 1, early onset
piRNA|DQ572769	26	ENST00000534894.5	ENSG00000148737.16	TCF7L2-202	TCF7L2	protein_coding	3778	-10.12	-3.3733	1	26	2957	2982	6934	transcription factor 7-like 2 (T-cell specific, HMG-box)
piRNA|DQ572769	26	ENST00000536810.5	ENSG00000148737.16	TCF7L2-203	TCF7L2	protein_coding	3953	-10.12	-3.3733	1	26	2155	2180	6934	transcription factor 7-like 2 (T-cell specific, HMG-box)
piRNA|DQ572769	26	ENST00000355995.8	ENSG00000148737.16	TCF7L2-201	TCF7L2	protein_coding	4073	-10.12	-3.3733	1	26	2155	2180	6934	transcription factor 7-like 2 (T-cell specific, HMG-box)
piRNA|DQ572769	26	ENST00000538897.5	ENSG00000148737.16	TCF7L2-204	TCF7L2	protein_coding	4000	-10.12	-3.3733	1	26	3179	3204	6934	transcription factor 7-like 2 (T-cell specific, HMG-box)
piRNA|DQ572769	26	ENST00000543371.5	ENSG00000148737.16	TCF7L2-206	TCF7L2	protein_coding	4037	-10.12	-3.3733	1	26	3216	3241	6934	transcription factor 7-like 2 (T-cell specific, HMG-box)
piRNA|DQ572769	26	ENST00000627217.2	ENSG00000148737.16	TCF7L2-015	TCF7L2	protein_coding	3680	-10.12	-3.3733	1	26	3016	3041	6934	transcription factor 7-like 2 (T-cell specific, HMG-box)
piRNA|DQ572769	26	ENST00000369397.8	ENSG00000148737.16	TCF7L2-003	TCF7L2	protein_coding	3802	-10.12	-3.3733	1	26	2155	2180	6934	transcription factor 7-like 2 (T-cell specific, HMG-box)
piRNA|DQ572769	26	ENST00000545257.6	ENSG00000148737.16	TCF7L2-009	TCF7L2	protein_coding	2160	-10.12	-3.3733	1	26	710	735	6934	transcription factor 7-like 2 (T-cell specific, HMG-box)
piRNA|DQ572769	26	ENST00000629706.2	ENSG00000148737.16	TCF7L2-014	TCF7L2	protein_coding	1755	-10.12	-3.3733	1	26	1441	1466	6934	transcription factor 7-like 2 (T-cell specific, HMG-box)
piRNA|DQ572769	26	ENST00000369386.5	ENSG00000148737.16	TCF7L2-006	TCF7L2	protein_coding	1274	-10.12	-3.3733	1	26	874	899	6934	transcription factor 7-like 2 (T-cell specific, HMG-box)
piRNA|DQ572769	26	ENST00000466338.5	ENSG00000148737.16	TCF7L2-011	TCF7L2	protein_coding	1026	-10.12	-3.3733	1	26	530	555	6934	transcription factor 7-like 2 (T-cell specific, HMG-box)
piRNA|DQ572769	26	ENST00000470254.1	ENSG00000148737.16	TCF7L2-013	TCF7L2	nonsense_mediated_decay	768	-10.12	-3.3733	1	26	515	540	6934	transcription factor 7-like 2 (T-cell specific, HMG-box)
piRNA|DQ572769	26	ENST00000480888.1	ENSG00000148737.16	TCF7L2-008	TCF7L2	protein_coding	182	-10.12	-3.3733	1	26	7	32	6934	transcription factor 7-like 2 (T-cell specific, HMG-box)
piRNA|DQ572769	26	ENST00000515540.5	ENSG00000087088.19	BAX-007	BAX	nonsense_mediated_decay	300	-10.12	-3.3733	1	26	169	194	581	BCL2-associated X protein
piRNA|DQ572769	26	ENST00000539787.2	ENSG00000087088.19	BAX-202	BAX	protein_coding	458	-10.12	-3.3733	1	26	87	112	581	BCL2-associated X protein
piRNA|DQ572769	26	ENST00000506183.5	ENSG00000087088.19	BAX-004	BAX	protein_coding	383	-10.12	-3.3733	1	26	339	364	581	BCL2-associated X protein
piRNA|DQ572769	26	ENST00000513217.1	ENSG00000087088.19	BAX-010	BAX	retained_intron	869	-10.12	-3.3733	1	26	187	212	581	BCL2-associated X protein
piRNA|DQ572769	26	ENST00000536719.5	ENSG00000074319.12	TSG101-002	TSG101	protein_coding	2101	-12.91	-3.2275	1	26	1349	1374	7251	tumor susceptibility 101
piRNA|DQ572769	26	ENST00000251968.3	ENSG00000074319.12	TSG101-001	TSG101	protein_coding	1824	-12.91	-3.2275	1	26	1581	1606	7251	tumor susceptibility 101
piRNA|DQ572769	26	ENST00000545247.6	ENSG00000074319.12	TSG101-006	TSG101	retained_intron	783	-12.91	-3.2275	1	26	260	285	7251	tumor susceptibility 101
piRNA|DQ572769	26	ENST00000544804.5	ENSG00000074319.12	TSG101-009	TSG101	processed_transcript	391	-12.91	-3.2275	1	26	24	49	7251	tumor susceptibility 101
piRNA|DQ572769	26	ENST00000438874.6	ENSG00000074319.12	TSG101-008	TSG101	processed_transcript	581	-12.91	-3.2275	1	26	26	51	7251	tumor susceptibility 101
piRNA|DQ572769	26	ENST00000535077.1	ENSG00000074319.12	TSG101-005	TSG101	processed_transcript	685	-12.91	-3.2275	1	26	47	72	7251	tumor susceptibility 101
piRNA|DQ572769	26	ENST00000417537.1	ENSG00000105835.11	NAMPT-004	NAMPT	protein_coding	300	-9.64	-3.2133	1	26	73	98	10135	nicotinamide phosphoribosyltransferase
piRNA|DQ572769	26	ENST00000537041.5	ENSG00000112531.16	QKI-016	QKI	protein_coding	583	-6.41	-3.205	1	26	509	534	9444	QKI, KH domain containing, RNA binding
piRNA|DQ572769	26	ENST00000607272.2	ENSG00000116062.14	MSH6-009	MSH6	processed_transcript	2219	-9.31	-3.1033	1	26	134	159	2956	mutS homolog 6
piRNA|DQ572769	26	ENST00000225474.6	ENSG00000108342.12	CSF3-001	CSF3	protein_coding	1509	-9.2	-3.0667	1	26	427	452	1440	colony stimulating factor 3 (granulocyte)
piRNA|DQ572769	26	ENST00000579852.1	ENSG00000108342.12	CSF3-007	CSF3	nonsense_mediated_decay	1288	-9.2	-3.0667	1	26	261	286	1440	colony stimulating factor 3 (granulocyte)
piRNA|DQ572769	26	ENST00000479880.1	ENSG00000108342.12	CSF3-005	CSF3	retained_intron	947	-9.2	-3.0667	1	26	735	760	1440	colony stimulating factor 3 (granulocyte)
piRNA|DQ572769	26	ENST00000331769.6	ENSG00000108342.12	CSF3-002	CSF3	protein_coding	1673	-9.2	-3.0667	1	26	591	616	1440	colony stimulating factor 3 (granulocyte)
piRNA|DQ572769	26	ENST00000394148.7	ENSG00000108342.12	CSF3-004	CSF3	protein_coding	622	-9.2	-3.0667	1	26	296	321	1440	colony stimulating factor 3 (granulocyte)
piRNA|DQ572769	26	ENST00000577675.1	ENSG00000108342.12	CSF3-006	CSF3	protein_coding	1360	-9.2	-3.0667	1	26	443	468	1440	colony stimulating factor 3 (granulocyte)
piRNA|DQ572769	26	ENST00000490377.1	ENSG00000137936.16	BCAR3-007	BCAR3	processed_transcript	467	-9.12	-3.04	1	26	87	112	8412	breast cancer anti-estrogen resistance 3
piRNA|DQ572769	26	ENST00000469435.1	ENSG00000067082.14	KLF6-002	KLF6	protein_coding	2169	-20.68	-2.9543	1	26	1609	1634	1316	Kruppel-like factor 6
piRNA|DQ572769	26	ENST00000607092.1	ENSG00000257923.9	CUX1-011	CUX1	retained_intron	559	-11.6	-2.9	1	26	217	242	1523	cut-like homeobox 1
piRNA|DQ572769	26	ENST00000526958.5	ENSG00000085117.11	CD82-008	CD82	protein_coding	538	-11.6	-2.9	1	26	407	432	3732	CD82 molecule
piRNA|DQ572769	26	ENST00000532544.5	ENSG00000085117.11	CD82-004	CD82	protein_coding	580	-11.6	-2.9	1	26	371	396	3732	CD82 molecule
piRNA|DQ572769	26	ENST00000525898.5	ENSG00000085117.11	CD82-010	CD82	retained_intron	1405	-11.6	-2.9	1	26	74	99	3732	CD82 molecule
piRNA|DQ572769	26	ENST00000527737.5	ENSG00000085117.11	CD82-005	CD82	protein_coding	654	-11.6	-2.9	1	26	392	417	3732	CD82 molecule
piRNA|DQ572769	26	ENST00000525813.5	ENSG00000085117.11	CD82-009	CD82	protein_coding	573	-11.6	-2.9	1	26	361	386	3732	CD82 molecule
piRNA|DQ572769	26	ENST00000530601.1	ENSG00000085117.11	CD82-012	CD82	protein_coding	581	-11.6	-2.9	1	26	122	147	3732	CD82 molecule
piRNA|DQ572769	26	ENST00000530931.1	ENSG00000085117.11	CD82-014	CD82	processed_transcript	891	-11.6	-2.9	1	26	38	63	3732	CD82 molecule
piRNA|DQ572769	26	ENST00000373578.6	ENSG00000197122.11	SRC-001	SRC	protein_coding	4630	-11.54	-2.885	1	26	1705	1730	6714	SRC proto-oncogene, non-receptor tyrosine kinase
piRNA|DQ572769	26	ENST00000358208.8	ENSG00000197122.11	SRC-201	SRC	protein_coding	3851	-11.54	-2.885	1	26	1544	1569	6714	SRC proto-oncogene, non-receptor tyrosine kinase
piRNA|DQ572769	26	ENST00000373567.6	ENSG00000197122.11	SRC-002	SRC	protein_coding	4321	-11.54	-2.885	1	26	1396	1421	6714	SRC proto-oncogene, non-receptor tyrosine kinase
piRNA|DQ572769	26	ENST00000373558.2	ENSG00000197122.11	SRC-005	SRC	protein_coding	4304	-11.54	-2.885	1	26	1379	1404	6714	SRC proto-oncogene, non-receptor tyrosine kinase
piRNA|DQ572769	26	ENST00000472968.1	ENSG00000197122.11	SRC-003	SRC	processed_transcript	461	-11.54	-2.885	1	26	51	76	6714	SRC proto-oncogene, non-receptor tyrosine kinase
piRNA|DQ572769	26	ENST00000559941.1	ENSG00000080644.15	CHRNA3-006	CHRNA3	processed_transcript	592	-11.51	-2.8775	1	26	244	269	1136	cholinergic receptor, nicotinic, alpha 3 (neuronal)
piRNA|DQ572769	26	ENST00000554826.1	ENSG00000142208.15	AKT1-016	AKT1	retained_intron	572	-11.45	-2.8625	1	26	9	34	207	v-akt murine thymoma viral oncogene homolog 1
piRNA|DQ572769	26	ENST00000263981.9	ENSG00000109670.13	FBXW7-005	FBXW7	protein_coding	3743	-8.43	-2.81	1	26	20	45	55294	F-box and WD repeat domain containing 7, E3 ubiquitin protein ligase
piRNA|DQ572769	26	ENST00000604822.1	ENSG00000109670.13	FBXW7-009	FBXW7	retained_intron	570	-8.43	-2.81	1	26	381	406	55294	F-box and WD repeat domain containing 7, E3 ubiquitin protein ligase
piRNA|DQ572769	26	ENST00000375702.5	ENSG00000168646.12	AXIN2-004	AXIN2	protein_coding	2541	-11.24	-2.81	1	26	1503	1528	8313	axin 2
piRNA|DQ572769	26	ENST00000578251.1	ENSG00000168646.12	AXIN2-009	AXIN2	retained_intron	588	-11.24	-2.81	1	26	161	186	8313	axin 2
piRNA|DQ572769	26	ENST00000511452.1	ENSG00000170448.11	NFXL1-005	NFXL1	retained_intron	419	-5.39	-2.695	1	26	387	412	152518	nuclear transcription factor, X-box binding-like 1
piRNA|DQ572769	26	ENST00000354383.10	ENSG00000132781.17	MUTYH-007	MUTYH	protein_coding	1744	-15.76	-2.6267	1	26	1238	1263	4595	mutY homolog
piRNA|DQ572769	26	ENST00000475516.5	ENSG00000132781.17	MUTYH-009	MUTYH	nonsense_mediated_decay	1677	-15.76	-2.6267	1	26	1171	1196	4595	mutY homolog
piRNA|DQ572769	26	ENST00000355498.6	ENSG00000132781.17	MUTYH-008	MUTYH	protein_coding	1776	-15.76	-2.6267	1	26	1270	1295	4595	mutY homolog
piRNA|DQ572769	26	ENST00000531105.5	ENSG00000132781.17	MUTYH-037	MUTYH	protein_coding	501	-15.76	-2.6267	1	26	202	227	4595	mutY homolog
piRNA|DQ572769	26	ENST00000474703.1	ENSG00000132781.17	MUTYH-017	MUTYH	retained_intron	577	-15.76	-2.6267	1	26	350	375	4595	mutY homolog
piRNA|DQ572769	26	ENST00000534453.1	ENSG00000132781.17	MUTYH-032	MUTYH	retained_intron	672	-15.76	-2.6267	1	26	301	326	4595	mutY homolog
piRNA|DQ572769	26	ENST00000521108.5	ENSG00000072571.19	HMMR-009	HMMR	retained_intron	671	-5.18	-2.59	1	26	607	632	3161	hyaluronan-mediated motility receptor (RHAMM)
piRNA|DQ572769	26	ENST00000612720.1	ENSG00000276019.1	HULC.1-201	HULC	misc_RNA	240	-5.18	-2.59	1	26	210	235
piRNA|DQ572769	26	ENST00000526567.5	ENSG00000149311.18	ATM-004	ATM	protein_coding	560	-5.18	-2.59	1	26	415	440	472	ATM serine/threonine kinase
piRNA|DQ572769	26	ENST00000565038.1	ENSG00000083093.9	PALB2-004	PALB2	nonsense_mediated_decay	344	-5.18	-2.59	1	26	49	74	79728	partner and localizer of BRCA2
piRNA|DQ572769	26	ENST00000407977.6	ENSG00000108375.12	RNF43-003	RNF43	protein_coding	5516	-12.94	-2.588	1	26	1929	1954	54894	ring finger protein 43
piRNA|DQ572769	26	ENST00000583753.5	ENSG00000108375.12	RNF43-005	RNF43	protein_coding	3560	-12.94	-2.588	1	26	753	778	54894	ring finger protein 43
piRNA|DQ572769	26	ENST00000584437.5	ENSG00000108375.12	RNF43-002	RNF43	protein_coding	5575	-12.94	-2.588	1	26	753	778	54894	ring finger protein 43
piRNA|DQ572769	26	ENST00000577716.5	ENSG00000108375.12	RNF43-001	RNF43	protein_coding	4367	-12.94	-2.588	1	26	753	778	54894	ring finger protein 43
piRNA|DQ572769	26	ENST00000577625.5	ENSG00000108375.12	RNF43-006	RNF43	protein_coding	2198	-12.94	-2.588	1	26	830	855	54894	ring finger protein 43
piRNA|DQ572769	26	ENST00000581868.1	ENSG00000108375.12	RNF43-004	RNF43	protein_coding	2610	-12.94	-2.588	1	26	817	842	54894	ring finger protein 43
piRNA|DQ572769	26	ENST00000307078.9	ENSG00000168646.12	AXIN2-001	AXIN2	protein_coding	4259	-15.17	-2.5283	1	26	3382	3407	8313	axin 2
piRNA|DQ572769	26	ENST00000618960.4	ENSG00000168646.12	AXIN2-202	AXIN2	protein_coding	4060	-15.17	-2.5283	1	26	3187	3212	8313	axin 2
piRNA|DQ572769	26	ENST00000262291.8	ENSG00000062716.11	VMP1-001	VMP1	protein_coding	2712	-10.09	-2.5225	1	26	1341	1366	81671	vacuole membrane protein 1
piRNA|DQ572769	26	ENST00000591877.1	ENSG00000062716.11	VMP1-014	VMP1	protein_coding	791	-10.09	-2.5225	1	26	488	513	81671	vacuole membrane protein 1
piRNA|DQ572769	26	ENST00000358402.8	ENSG00000125952.18	MAX-001	MAX	protein_coding	1973	-16.85	-2.4071	1	26	863	888	4149	MYC associated factor X
piRNA|DQ572769	26	ENST00000618858.4	ENSG00000125952.18	MAX-201	MAX	protein_coding	2141	-16.85	-2.4071	1	26	863	888	4149	MYC associated factor X
piRNA|DQ572769	26	ENST00000394606.6	ENSG00000125952.18	MAX-008	MAX	nonsense_mediated_decay	2097	-16.85	-2.4071	1	26	860	885	4149	MYC associated factor X
piRNA|DQ572769	26	ENST00000555932.5	ENSG00000125952.18	MAX-011	MAX	protein_coding	1673	-16.85	-2.4071	1	26	829	854	4149	MYC associated factor X
piRNA|DQ572769	26	ENST00000284165.10	ENSG00000125952.18	MAX-004	MAX	protein_coding	3155	-16.85	-2.4071	1	26	785	810	4149	MYC associated factor X
piRNA|DQ572769	26	ENST00000358664.8	ENSG00000125952.18	MAX-002	MAX	protein_coding	1546	-16.85	-2.4071	1	26	443	468	4149	MYC associated factor X
piRNA|DQ572769	26	ENST00000555419.5	ENSG00000125952.18	MAX-012	MAX	protein_coding	765	-16.85	-2.4071	1	26	27	52	4149	MYC associated factor X
piRNA|DQ572769	26	ENST00000554162.1	ENSG00000165525.17	NEMF-006	NEMF	processed_transcript	492	-9.54	-2.385	1	26	398	423
piRNA|DQ572769	26	ENST00000605917.1	ENSG00000272168.6	CASC15-006	CASC15	lincRNA	4461	-9.47	-2.3675	1	26	2886	2911
piRNA|DQ572769	26	ENST00000461124.1	ENSG00000067082.14	KLF6-005	KLF6	processed_transcript	764	-9.44	-2.36	1	26	669	694	1316	Kruppel-like factor 6
piRNA|DQ572769	26	ENST00000600859.5	ENSG00000062822.12	POLD1-003	POLD1	nonsense_mediated_decay	3474	-14.01	-2.335	1	26	1411	1436	5424	polymerase (DNA directed), delta 1, catalytic subunit
piRNA|DQ572769	26	ENST00000613923.4	ENSG00000062822.12	POLD1-201	POLD1	protein_coding	3542	-14.01	-2.335	1	26	1520	1545	5424	polymerase (DNA directed), delta 1, catalytic subunit
piRNA|DQ572769	26	ENST00000440232.6	ENSG00000062822.12	POLD1-002	POLD1	protein_coding	3444	-14.01	-2.335	1	26	1516	1541	5424	polymerase (DNA directed), delta 1, catalytic subunit
piRNA|DQ572769	26	ENST00000599857.5	ENSG00000062822.12	POLD1-001	POLD1	protein_coding	3435	-14.01	-2.335	1	26	1516	1541	5424	polymerase (DNA directed), delta 1, catalytic subunit
piRNA|DQ572769	26	ENST00000595904.5	ENSG00000062822.12	POLD1-004	POLD1	protein_coding	3402	-14.01	-2.335	1	26	1449	1474	5424	polymerase (DNA directed), delta 1, catalytic subunit
piRNA|DQ572769	26	ENST00000538136.1	ENSG00000116062.14	MSH6-201	MSH6	protein_coding	4055	-9.33	-2.3325	1	26	1192	1217	2956	mutS homolog 6
piRNA|DQ572769	26	ENST00000405271.5	ENSG00000119888.10	EPCAM-002	EPCAM	protein_coding	1530	-11.56	-2.312	1	26	86	111	4072	epithelial cell adhesion molecule
piRNA|DQ572769	26	ENST00000456133.5	ENSG00000119888.10	EPCAM-003	EPCAM	nonsense_mediated_decay	1501	-11.56	-2.312	1	26	81	106	4072	epithelial cell adhesion molecule
piRNA|DQ572769	26	ENST00000292408.8	ENSG00000160867.14	FGFR4-001	FGFR4	protein_coding	3122	-11.48	-2.296	1	26	2341	2366	2264	fibroblast growth factor receptor 4
piRNA|DQ572769	26	ENST00000503708.5	ENSG00000160867.14	FGFR4-010	FGFR4	protein_coding	770	-11.48	-2.296	1	26	67	92	2264	fibroblast growth factor receptor 4
piRNA|DQ572769	26	ENST00000393648.6	ENSG00000160867.14	FGFR4-003	FGFR4	protein_coding	2733	-11.48	-2.296	1	26	2015	2040	2264	fibroblast growth factor receptor 4
piRNA|DQ572769	26	ENST00000514472.1	ENSG00000160867.14	FGFR4-012	FGFR4	protein_coding	552	-11.48	-2.296	1	26	252	277	2264	fibroblast growth factor receptor 4
piRNA|DQ572769	26	ENST00000502906.5	ENSG00000160867.14	FGFR4-004	FGFR4	protein_coding	2638	-11.48	-2.296	1	26	1929	1954	2264	fibroblast growth factor receptor 4
piRNA|DQ572769	26	ENST00000510911.5	ENSG00000160867.14	FGFR4-009	FGFR4	protein_coding	709	-11.48	-2.296	1	26	171	196	2264	fibroblast growth factor receptor 4
piRNA|DQ572769	26	ENST00000507708.1	ENSG00000160867.14	FGFR4-011	FGFR4	processed_transcript	476	-11.48	-2.296	1	26	117	142	2264	fibroblast growth factor receptor 4
piRNA|DQ572769	26	ENST00000372004.7	ENSG00000124151.18	NCOA3-001	NCOA3	protein_coding	7939	-17.84	-2.23	1	26	5071	5096	8202	nuclear receptor coactivator 3
piRNA|DQ572769	26	ENST00000371998.7	ENSG00000124151.18	NCOA3-003	NCOA3	protein_coding	4668	-17.84	-2.23	1	26	1825	1850	8202	nuclear receptor coactivator 3
piRNA|DQ572769	26	ENST00000371997.3	ENSG00000124151.18	NCOA3-002	NCOA3	protein_coding	6750	-17.84	-2.23	1	26	5600	5625	8202	nuclear receptor coactivator 3
piRNA|DQ572769	26	ENST00000406134.5	ENSG00000095002.13	MSH2-002	MSH2	protein_coding	3628	-10.93	-2.186	1	26	1137	1162	4436	mutS homolog 2
piRNA|DQ572769	26	ENST00000350721.8	ENSG00000175054.14	ATR-001	ATR	protein_coding	8249	-12.83	-2.1383	1	26	6437	6462	545	ATR serine/threonine kinase
piRNA|DQ572769	26	ENST00000554974.5	ENSG00000126215.13	XRCC3-012	XRCC3	protein_coding	575	-10.6	-2.12	1	26	445	470	7517	X-ray repair complementing defective repair in Chinese hamster cells 3
piRNA|DQ572769	26	ENST00000554774.1	ENSG00000126215.13	XRCC3-016	XRCC3	retained_intron	510	-10.6	-2.12	1	26	241	266	7517	X-ray repair complementing defective repair in Chinese hamster cells 3
piRNA|DQ572769	26	ENST00000415046.6	ENSG00000152894.14	PTPRK-009	PTPRK	protein_coding	1029	-8.45	-2.1125	1	26	352	377	5796	protein tyrosine phosphatase, receptor type, K
piRNA|DQ572769	26	ENST00000415055.2	ENSG00000152894.14	PTPRK-007	PTPRK	protein_coding	782	-8.45	-2.1125	1	26	206	231	5796	protein tyrosine phosphatase, receptor type, K
piRNA|DQ572769	26	ENST00000427845.5	ENSG00000114867.20	EIF4G1-012	EIF4G1	protein_coding	5038	-12.67	-2.1117	1	26	2003	2028	1981	eukaryotic translation initiation factor 4 gamma, 1
piRNA|DQ572769	26	ENST00000411531.5	ENSG00000114867.20	EIF4G1-038	EIF4G1	protein_coding	4683	-12.67	-2.1117	1	26	2003	2028	1981	eukaryotic translation initiation factor 4 gamma, 1
piRNA|DQ572769	26	ENST00000369389.6	ENSG00000148737.16	TCF7L2-021	TCF7L2	protein_coding	691	-16.87	-2.1088	1	26	519	544	6934	transcription factor 7-like 2 (T-cell specific, HMG-box)
piRNA|DQ572769	26	ENST00000536728.5	ENSG00000214530.8	STARD10-017	STARD10	protein_coding	451	-8.16	-2.04	1	26	18	43	10809	StAR-related lipid transfer (START) domain containing 10
piRNA|DQ572769	26	ENST00000494229.1	ENSG00000206538.8	VGLL3-003	VGLL3	protein_coding	624	-10.07	-2.014	1	26	118	143
piRNA|DQ572769	26	ENST00000396402.5	ENSG00000137869.14	CYP19A1-001	CYP19A1	protein_coding	4417	-8.05	-2.0125	1	26	4268	4293	1588	cytochrome P450, family 19, subfamily A, polypeptide 1
piRNA|DQ590139	31	ENST00000199448.8	ENSG00000086289.11	EPDR1-001	EPDR1	protein_coding	2599	-18.03	-9.015	1	31	1543	1573	54749	ependymin related 1
piRNA|DQ590139	31	ENST00000423717.1	ENSG00000086289.11	EPDR1-004	EPDR1	protein_coding	638	-18.03	-9.015	1	31	462	492	54749	ependymin related 1
piRNA|DQ590139	31	ENST00000357302.8	ENSG00000184371.13	CSF1-008	CSF1	protein_coding	597	-16.46	-8.23	1	31	358	388	1435	colony stimulating factor 1 (macrophage)
piRNA|DQ590139	31	ENST00000329608.10	ENSG00000184371.13	CSF1-001	CSF1	protein_coding	4210	-16.46	-8.23	1	31	1385	1415	1435	colony stimulating factor 1 (macrophage)
piRNA|DQ590139	31	ENST00000488198.5	ENSG00000184371.13	CSF1-005	CSF1	protein_coding	1009	-16.46	-8.23	1	31	433	463	1435	colony stimulating factor 1 (macrophage)
piRNA|DQ590139	31	ENST00000369802.7	ENSG00000184371.13	CSF1-002	CSF1	protein_coding	2484	-16.46	-8.23	1	31	871	901	1435	colony stimulating factor 1 (macrophage)
piRNA|DQ590139	31	ENST00000420111.6	ENSG00000184371.13	CSF1-004	CSF1	protein_coding	1083	-16.46	-8.23	1	31	373	403	1435	colony stimulating factor 1 (macrophage)
piRNA|DQ590139	31	ENST00000442598.5	ENSG00000085999.11	RAD54L-201	RAD54L	protein_coding	2549	-13.56	-6.78	1	31	120	150	8438	RAD54-like (S. cerevisiae)
piRNA|DQ590139	31	ENST00000371975.8	ENSG00000085999.11	RAD54L-001	RAD54L	protein_coding	3108	-13.56	-6.78	1	31	119	149	8438	RAD54-like (S. cerevisiae)
piRNA|DQ590139	31	ENST00000487700.1	ENSG00000085999.11	RAD54L-006	RAD54L	processed_transcript	472	-13.56	-6.78	1	31	9	39	8438	RAD54-like (S. cerevisiae)
piRNA|DQ590139	31	ENST00000472889.2	ENSG00000085999.11	RAD54L-004	RAD54L	protein_coding	767	-13.56	-6.78	1	31	513	543	8438	RAD54-like (S. cerevisiae)
piRNA|DQ590139	31	ENST00000473251.2	ENSG00000085999.11	RAD54L-008	RAD54L	nonsense_mediated_decay	834	-13.56	-6.78	1	31	218	248	8438	RAD54-like (S. cerevisiae)
piRNA|DQ590139	31	ENST00000476687.2	ENSG00000085999.11	RAD54L-009	RAD54L	nonsense_mediated_decay	574	-13.56	-6.78	1	31	409	439	8438	RAD54-like (S. cerevisiae)
piRNA|DQ590139	31	ENST00000476760.1	ENSG00000112655.15	PTK7-013	PTK7	protein_coding	902	-13.35	-6.675	1	31	510	540	5754	protein tyrosine kinase 7 (inactive)
piRNA|DQ590139	31	ENST00000263083.10	ENSG00000108963.17	DPH1-001	DPH1	protein_coding	2221	-13.35	-6.675	1	31	485	515	1801	diphthamide biosynthesis 1
piRNA|DQ590139	31	ENST00000575667.5	ENSG00000108963.17	DPH1-002	DPH1	nonsense_mediated_decay	1644	-13.35	-6.675	1	31	79	109	1801	diphthamide biosynthesis 1
piRNA|DQ590139	31	ENST00000571418.5	ENSG00000108963.17	DPH1-007	DPH1	protein_coding	1733	-13.35	-6.675	1	31	79	109	1801	diphthamide biosynthesis 1
piRNA|DQ590139	31	ENST00000572819.6	ENSG00000108963.17	DPH1-011	DPH1	retained_intron	1345	-13.35	-6.675	1	31	844	874	1801	diphthamide biosynthesis 1
piRNA|DQ590139	31	ENST00000576129.5	ENSG00000108963.17	DPH1-015	DPH1	retained_intron	991	-13.35	-6.675	1	31	388	418	1801	diphthamide biosynthesis 1
piRNA|DQ590139	31	ENST00000369801.1	ENSG00000184371.13	CSF1-003	CSF1	protein_coding	1364	-12.32	-6.16	1	31	186	216	1435	colony stimulating factor 1 (macrophage)
piRNA|DQ590139	31	ENST00000593103.1	ENSG00000129667.12	RHBDF2-018	RHBDF2	retained_intron	562	-12.32	-6.16	1	31	466	496	79651	rhomboid 5 homolog 2 (Drosophila)
piRNA|DQ590139	31	ENST00000572214.5	ENSG00000108963.17	DPH1-013	DPH1	retained_intron	946	-10.99	-5.495	1	31	465	495	1801	diphthamide biosynthesis 1
piRNA|DQ590139	31	ENST00000607788.1	ENSG00000108963.17	DPH1-018	DPH1	protein_coding	775	-10.99	-5.495	1	31	285	315	1801	diphthamide biosynthesis 1
piRNA|DQ590139	31	ENST00000335858.11	ENSG00000185379.20	RAD51D-003	RAD51D	protein_coding	1353	-10.97	-5.485	1	31	993	1023	5892	RAD51 paralog D
[truncated: 919 more rows]
