# Supplementary material for: Differential distribution and enrichment of non-coding RNAs in exosomes from normal and Cancer-associated fibroblasts in colorectal cancer
Source: Mol Cancer. 2018 Aug 3;17:114. doi: 10.1186/s12943-018-0863-4 (PMC6091058; doi:10.1186/s12943-018-0863-4)
Supplement: Supplementary file 13 — : Multiple alignment of the 42 sncRNAs over represented in CAF-EXO samples. (FASTA 8 kb) [file 12943_2018_863_MOESM13_ESM.fasta]

>Grc38_ENST00000619109|snRNA
ATACTTACCTGGCAGGGGAGATACCATGATCA--CGAAGGTGGTTTT-CC
CAGGGCGAGGCT-TATCCATTGCACTCCGGATGTGCTGACCCCTGCGATT
T-CCCCAAATGTGGGAAACTCGACTGCATAATTTGTGGTAGTGGGGGACT
GCGTTCGCGCTTTCCCCTG------------------
>Grc38_ENST00000605806|snRNA
ATACTTACCTGGCAGGGGAGATACCATGATCA--CGAAGGTGGTTTT-CC
CTGGGCGAGGCT-TATCCATTGCACTCCGGATGTGCTGACCCCTGCGATT
T-CCCCAAATGTGGGAAACTTGACTGCATAATTTGTGGTAGTGGGGGACT
GCGTTCGCGCTTTCCCCTG------------------
>Grc38_ENST00000614774|snRNA
ATACTTACCTGGCAGGGGAGATACCATGATCA--CGAATGTGGTTTT-CC
CAGGGCGAGGCT-TATCCATTGCACTCCGGATGTGCTGACCCCTGCGATT
T-CCCCAAATGTGGGAAACTCGACTGCATAATTTGTGGTAGTGGGGGACT
GCGTTCGCGCTTTCCCCTG------------------
>Grc38_ENST00000383858|snRNA
ATACTTACCTGGCAGGGGAGATACCATGATCA--CGAAGGTGGTTTT-CC
CAGGGCGAGGCT-TATCCATTGCACTCCGGATGTGCTGACCCCTGCGATT
T-CCCCAAATGTGGGAAACTCGACTGCATAATTTGTGGTAGTGGGGGACT
GCGTCCGCGCTTTCCCCTG------------------
>Grc38_ENST00000384610|snRNA
ATACTTACCTGGCAGGGGAGATACGATGATCA--CGAAGGTGGTTTT-CC
CAGGGAGAGGCT-TATCCATTGCACTCCGGATGTGCTGACCCCTGCCGTT
T-CCCCAAATGTGGGAAACTCGACTGCATAATTTGTGGTAGTGGGGGACT
GCGTTCGCGCTGTCCTCTG------------------
>Grc38_ENST00000613023|snRNA
ATACTTACCTGGCAGGGGAGATACTATTATCAAACGAAGGTGGTTTTTCT
CAGGGCGAGGGT-TATCCATTGTGTTCCGGATGTGCTGACCTCTGCGATT
T-CCCCAAACGTGGGAAACTCGACTGCATAATTTGTGGTAGTGGGGGACT
GCGTTCGCGCTTTCCTCTG------------------
>Grc38_ENST00000384476|snRNA
ATACTTACTTGGCGGGGGAGATACCATGATCA--CGAAGGTGGTTTT-CT
CAGGGCGAGGCT-TATCCGTTATGTTCCGGGTGTACTGACCCCTGCCATT
TTCCCCCAATGTGAGGAACTCGACTGCATAACTTGTGATAGTAGGGGACT
GCGTTCGCGCTTTCCCCTG------------------
>Grc38_ENST00000622285|snRNA
ATACTTACCTGGCAGGGGAGATACCATGATCA--TGAAGGCGCTTTTCTC
ATGGTCGCGGCT-TATCCATTGCGTTCCAGATGTGCTGACCTCTGCGATT
T-CCCCAAATGTGGGAAACTCGACTGCATAATTTGTGATAGTGGGGGGCT
GCGTTCGTGCTTTCCCCTG------------------
>Grc38_ENST00000384619|snRNA
ACACTTACCTGGCAGGGGAGATAGTATGATCA--TGAAAGTGGTTTT-TC
CAGAGCGAGGCT-TATCCATTGCACTCCGGATGTGTTGACCTCTGCGATT
T-CCCCAACTGTGGGAAACTCGACTGCGTAATTTGTGGTAGTGGGGGACT
GCGTTCGCGCTTTCCCCTG------------------
>Grc38_ENST00000619524|snRNA
ATATTTACTTGGCAGGGGAGATAACGTGACCA--CGAAGGTGGTTTTCCC
AGGGCTGAGGCT-TATTCATTGTACTCCGGATGTGCTGACCCCTGCGATT
T-CCCCAAATGTGGGAAACTCGACTGCATAATTTGTGGTAGTGGGGGGCT
GTGTCCGTGCTTTTCCCTG------------------
>Grc38_ENST00000384499|snRNA
ATATTTACTTGGCAGGGGAGATAACATGATCA--CGAAGGTGGTTTTCCC
AGGGC-GAGGCT-TATCCATTGCACTCCAGATGTGTTGACCCCTGCGATT
T-CCCCAAATGTGGGAAACTCGATTGCATAATTTGTGGTAGTGGTA--CT
GCGTTCGCGCTTTCCCCTG------------------
>Grc38_ENST00000383975|snRNA
ATACTTACCTGGCAGTGGAGATACCATGATCA--CGAAGGTGGTTTT-CC
CAGGGCGAGGCT-TATCCATCGCACTCCGGATATGCTGACCCCTGCGATT
T-TCCCAAATGTGGGAAACTCGACTGCATAATTTGTGGTAGTGGGGGACT
GTGCTTGCGCTTTCCCCTG------------------
>Grc38_ENST00000384446|snRNA
ATGCTTAACTGGCAGGGGAGATACCATGATCA--CAAAGGTGGTTTT-CC
CAGGGCGAGGCT-TATCCATTGCCCTCTGGATGTGCTGACCCCTGCGATT
T-CCCCAAATGTGGGAAACTCGACTGCACAATTTGTGGTAGTGGGGGACT
GTGTTCGCGCTTTCCCTTG------------------
>Grc38_ENST00000384592|snRNA
ATACTTACCTGGCAGGGGAGATACCATGATCA--CAAAGGTGGTTTT-CC
CAGGACGAGGCT-TATCCATTGCACTCCAGATGTGCTGACCCCTGCGATT
T-CCCCAAATGTGGGAAACTCAACTGCATAATTTGTGGTAGTGGGGGACT
GCATTCGCGCTTTCCCCTG------------------
>Grc38_ENST00000384472|snRNA
ATACTTAC-TGGCAGGGGAGATACCATGATCA--TGAAGGTGATTTT-CC
CAGCACGAGGCT-CATCCATTGCACTCCGGATGTGCTGACCCCTGCAATT
T-CCCCAAATGTGGGAAATTCAACTGCATAATTTGTGGTAGTGGGG-ACT
GTGTTAGCACTTTCCCCTG------------------
>Grc38_ENST00000364300|snRNA
ATACTTCCCTGGCAGGGAAGGTGCCATGATCA--TGAAGATGGTTTT-CC
CAGAGTGAGGCT-CACCCACTGCACTCCAGGTAGGCTGACCCCTGCCATT
T-CTCCAAATGCAGGAAACTCAACTGCATAATTTGTGGTAGTGGGGGACT
TTGTCCACGCTTCTCCTGT------------------
>Grc38_ENST00000516502|snRNA
GTATTTACCTGTCAGGGAAAATACCAAGATCA--CAAAGGTGGTTTT-CC
CAGGGCAAGGTT-CGTCCATTGCACTCCAGATGTGCTGACCCCTGCGATT
T-CTTCATATGTGGGGAACTGCACT-CACAC-------------------
-------------------------------------
>Grc38_ENST00000363314|snRNA
-AAAAATCTTGACAGAGGAGCTATCATGAGCA--AGAAGGTTGTTTT--C
CCAGTCAAGGCT-TATCAATTGCATTCCAGATGTGCTGACCCCTGCAATT
T-CCCCATACGTGGGAAACTAGACTGCATAATTTGTGGTAGTGGGGGTCT
GTGATCCCACTTTCCCCTG------------------
>Grc38_ENST00000365477|snRNA
AGAACAGCCTGGCAGGAGAGATACCATCATCA--TGAAGGTGATTTT-CC
CAGAGCTGGGCT-TATCCATTGCATTCTGGATGTGCTGACGCCTGTGGTT
T-TCCCAAATGTGGGAAACTGGACTGCATAATTTGTGGTAGTGGGGGACT
ATGTTCGTGTTCTCTCCTG------------------
>Grc38_ENST00000364421|snRNA
-------CTAAAAAATTTGAAAACCATGATCA--TGAAGGTGGTTTT-CC
CAGGGCGAGGCT-CATCCATTGCACTCTGGATGTGCTGACTCCTGTGGTT
T-CCCCAAATGTGGGAAACTGAGTTGCATAATTTGTGGTAGTGGGGGTCT
GCGTTCGTGCTTTCCCCTT------------------
>Grc38_ENST00000384425|snRNA
CAAAGCACCTGGCATAGGAGATACCACAATCA--CAAAGGTGGTTTT-CC
CAGGGTGAGGCT-TATCCATTGCACTCTAGATGTGCTGATACCTGCGATT
A-TCCCAAATGCGGGAAACTCAGCTGCATAATTTGTGGTAGTGGGGGACT
GTGTGTGTGCTTTCCCCTG------------------
>Grc38_ENST00000363334|snRNA
----------ACATGTGGAGATTACAATTCCAGATGAGATTTGAGTGAAA
TAGAGCCAAACCGTCTCAATTGCACCCCGGATGTGCTGACCCCTGTGATT
T-CCCCAAGTGTGGGACACTCGCCTGCATAATTTGTGGTAGTGGGGGACT
GCATTCATACCTTCCCCTG------------------
>Grc38_ENST00000364127|snRNA
ATACTTAACTGGCAAGGGAAATAACATGATCA-TTAAAGGTGGATTT-TT
CAGGGTGAGGTT-TGTCTCTTGCATTGTGGATGTGCTGACCCCTGTGGTT
TTCTACAAATGTGGGAAACTTAATTGCATAATTTGTGGTAGTGGGG-ACT
ATGTTGGTTCTCTCCCCT-------------------
>PiRNA|DQ571031
-------------AGCGTTGGTGGTATAGTGG--TGAGCATAGCTGC---
--------------------------------------------------
--------------------------------------------------
-------------------------------------
>PiRNA|DQ599478
----------------TAAGTCAGAATCAGGATTTGAACCTAGCC-----
--------------------------------------------------
--------------------------------------------------
-------------------------------------
>Grc38_ENST00000606801|snRNA
-------------------------GTGCTCATTTTGGCAGCACATATAC
TAAAATTAGAACACTGCAGAGAAGATTAGCATGGCCCCTGCACAAGGATG
ACAATAAAAATTAAAAAATGAATTT-------------------------
-------------------------------------
>Grc38_ENST00000411247|snRNA
-------------------------TTGCTCGCTTTGGGAGCACATATAC
TAAAATTGGAATGATACAGAGAAGATTAGCATGGGCCCTGCGCAAAAAAT
ATTTTAAAAAATTAAAATTTTA----------------------------
-------------------------------------
>PiRNA|DQ597971
------------------------------------GGCCGGTTAGCTCA
GTTGGTTAGAGC--------------------------------------
--------------------------------------------------
-------------------------------------
>PiRNA|DQ597968
------------------------------------GGCCGGTTAGCTCA
GTTGGTAAGAGC--------------------------------------
--------------------------------------------------
-------------------------------------
>PiRNA|DQ598183
------------------------------------GGGGGTATAGCTCA
GT--GGTAGAGCATTTGA--------------------------------
--------------------------------------------------
-------------------------------------
>Grc38_ENST00000516337|miRNA
-----------------------GTATTTTGTGTTAGTGTGGATGGTGTT
ATATGTTAAGACATTAAAGTTAACAC---CATAAGCAGAGCACAAAATGC
--------------------------------------------------
-------------------------------------
>mirBASE_bta-miR-2889_MIMAT0013
--------------------------------GTCCCCGGGGCTCCCGCC
GGC-----------------------------------------------
--------------------------------------------------
-------------------------------------
>Grc38_ENST00000582082|miRNA
-----------------------------ACAGACCCCGGGGAGCCCGGC
GGTGAAGCTCCTGGTATCCTGGGTGTCTGA--------------------
--------------------------------------------------
-------------------------------------
>Grc38_ENST00000611066|miRNA
---------------------------GGTGAGGCGGGGGGGCGAGCCCT
GAGGG------GCTCTCGCTTCTGGCGCCAAG------------------
--------------------------------------------------
-------------------------------------
>Grc38_ENST00000621427|miRNA
---------------------------GGTGAGGCGGGGGGGCGAGCCCC
GAGGG------GCTCTCGCTTCTGGCGCCAAG------------------
--------------------------------------------------
-------------------------------------
>Grc38_ENST00000584178|miRNA
---------------AGGACCCAGCGGGGCTGGGCGCGCGGAGCAGCGCT
GGGTGCAGC--GCCTGCGCCGGCAGCTGCAAGGGCCG-------------
--------------------------------------------------
-------------------------------------
>Grc38_ENST00000583357|miRNA
-----------CACACGGCCCCCCCGATCATGGATCCGGGCAGTGGCGGC
GGCGGCGGC--GGCGGCGGCGGCGGCGGGAGCAGCAGCGGC---------
--------------------------------------------------
-------------------------------------
>Grc38_ENST00000617733|miRNA
----------------------GGGAGTGAGAGGCTAGGGCACCGCTGGG
GGGAGCTGCCAGGCCGTCTGAGGGGCCCCAGCATCTGAGCCATGTCCTCC
TGCAGG--------------------------------------------
-------------------------------------
>Grc38_ENST00000387069|snRNA
-------------------AAAAAGGGCTTCTGTCGTGAGTGGCACACGT
AGGGCAACTCGATTGCTCTGCGTGCGGAATCGACATCAAGAGATTTCGGA
AGCATAATTTTTTGGTATTTGGGCAGCTGGTGATCGTTGGTCCCGGCGCC
CTT----------------------------------
>PiRNA|DQ572769
--------------------TCAAGGGTTGC--TTCTGAGTGGTGTTT--
--------------------------------------------------
--------------------------------------------------
-------------------------------------
>PiRNA|DQ590139
----------------------------TGGTGACATGGAGCAGATCTGT
GACATAAAT-----------------------------------------
--------------------------------------------------
-------------------------------------
>Grc38_ENST00000578365|miRNA
------------------AGCAGCCCTCGGCGGCCCGGGGGGCGGGCGGC
GGTGCCCGTCCCGGGGCTGCGCGAGGCACAGGCG----------------
--------------------------------------------------
-------------------------------------
